# Supplementary material for: Identification, visualization, statistical analysis and mathematical modeling of high-feedback loops in gene regulatory networks
Source: BMC Bioinformatics. 2021 Oct 4;22:481. doi: 10.1186/s12859-021-04405-z (PMC8489061; doi:10.1186/s12859-021-04405-z)
Supplement: Supplementary file 3 — Additional file 3. Table S1: Number of high-feedback topologies containing each node in the (a) T cell, (b) EMT, and (c) TRRUST2 strongly connected components, limiting cycles to 5 nodes and topologies to 10 nodes. [file 12859_2021_4405_MOESM3_ESM.xlsx]

## Sheet: (A) T cell
Node	Cycle	PFL	Type-I	Type-II	MISA	MISSA	Mini-MISSA	Mixed	Excitable	T1+T2
(Network)	115	59	7202	5504	3144	255	47	28212	2631	12706
PU1	79	40	6904	5279	3126	195	46	26902	2389	12183
GATA3	65	30	6240	4898	2774	192	27	24616	2194	11138
Eprotein	51	25	5239	4494	2527	158	14	20865	1820	9733
Bcl11b	24	17	4456	3188	1750	96	15	12813	1035	7644
Notch	26	14	2753	3619	1828	193	4	10406	871	6372
Gfi1b	26	13	3411	2909	1683	73	8	13598	1097	6320
Gfi1	21	10	3074	2210	1544	39	8	12713	872	5284
TCF1	27	10	2856	2377	1393	67	15	14293	1136	5233
Notch3	12	10	2332	2850	1370	169	4	5551	489	5182
Id2	15	9	2331	1987	1044	60	5	7280	665	4318
HEBAlt	12	7	1924	1993	1035	116	3	6327	524	3917
IL7Ra	22	8	2190	1614	874	58	9	12953	940	3804
IL7RStat	22	8	2190	1614	874	58	9	12953	940	3804
Runx1	11	6	2077	1099	795	18	6	8765	454	3176
SclTal1	12	5	1502	1271	813	24	2	6716	518	2773
SLE	8	5	1747	896	647	9	5	6673	320	2643
E2A	8	4	1557	841	579	19	4	5138	391	2398
HEB	8	4	1557	841	579	19	4	5138	391	2398
Myb	6	3	938	555	330	15	3	3458	303	1493
Notch1	4	3	477	924	329	38	0	1443	132	1401
Ikaros	3	1	544	368	350	1	1	3913	119	912
Deltex	9	1	346	444	285	8	0	4798	373	790
Lmo2	3	1	356	119	92	1	1	2729	118	475
Lyl1	2	0	0	0	0	0	0	2202	80	0
Nrarp	1	0	0	0	0	0	0	172	14	0

## Sheet: (B) EMT
Node	Cycle	PFL	Type-I	Type-II	MISA	MISSA	Mini-MISSA	Mixed	Excitable	T1+T2
(Network)	146	145	70064	62894	7798	699	177	1426	72	132958
ZEB1	92	92	66076	59229	7645	456	128	1125	42	125305
TGF-beta	79	79	59813	55724	6886	407	98	1169	40	115537
SNAI1	73	72	56597	52788	6322	521	72	1426	72	109385
ZEB2	45	45	44798	47499	6706	197	67	635	15	92297
SNAI2	48	48	43958	44404	5987	532	72	685	18	88362
miR-34a	43	43	43159	40548	5221	276	57	895	30	83707
miR-200b	42	42	42143	37991	4995	216	61	552	16	80134
TWIST2	34	34	35274	35522	3996	501	43	553	15	70796
TWIST1	30	30	31690	30732	2943	421	26	666	18	62422
miR-200a	30	30	32160	29351	2997	132	43	393	11	61511
miR-200c	30	30	32160	29351	2997	132	43	393	11	61511
miR-101	25	25	27784	24909	3000	158	35	581	16	52693
GSC	27	27	26858	25675	2345	95	27	230	8	52533
miR-141	16	16	19678	15047	979	66	22	186	6	34725
FOXC2	12	12	15063	9996	830	49	12	224	7	25059

## Sheet: (C) TRRUST2
Node	Cycle	PFL	Type-I	Type-II	MISA	MISSA	Mini-MISSA	Mixed	Excitable	T1+T2
(Network)	843	399	378454	337621	142931	5185	224	2058336	77426	716075
TP53	358	160	309161	256717	115602	2746	188	1724885	56033	565878
MYC	214	96	215955	172299	77464	1632	74	1295607	36437	388254
AR	189	95	168477	190095	78179	3096	44	818638	30777	358572
BRCA1	160	91	174006	170543	72793	2608	47	793148	26699	344549
JUN	160	73	155776	163215	72155	2897	89	767951	26124	318991
E2F1	172	77	169569	132524	55987	1326	44	974503	29843	302093
SIRT1	100	46	115618	83013	36493	938	32	588864	18575	198631
ESR1	80	38	100026	97376	42954	1208	29	442686	14161	197402
RELA	132	65	74414	108333	43144	812	6	398382	17501	182747
NFKB1	138	65	76304	101143	42745	722	9	470127	19026	177447
CTNNB1	71	35	91766	83676	36106	1064	25	458994	14238	175442
RB1	84	41	100950	70869	30493	568	21	486763	15114	171819
EP300	71	35	72729	81225	34541	1812	9	361036	12178	153954
STAT3	60	29	86997	47746	21250	387	28	488407	11811	134743
EZH2	48	26	79691	52280	25713	304	25	427702	9607	131971
WT1	76	36	57841	72014	25537	1510	21	361689	11858	129855
FOXM1	43	19	54335	56986	23494	1174	11	339924	9544	111321
EGR1	74	35	53812	55319	20304	853	7	322409	12111	109131
SP1	78	41	52102	52731	20220	425	9	261638	11125	104833
DDIT3	55	30	57944	44078	17655	435	25	252019	8557	102022
TWIST1	69	30	55825	46109	19917	225	12	324281	10387	101934
IRF1	30	23	46452	44369	17551	308	4	141440	5194	90821
FOS	56	23	51958	37914	16650	183	11	283613	8480	89872
STAT1	36	22	50751	36811	12409	620	11	226475	6740	87562
PPARG	33	14	54402	31439	15470	134	14	307004	6848	85841
HDAC2	49	20	34391	36950	13935	236	5	177109	7324	71341
HIF1A	28	18	35989	30533	12730	792	8	129759	4708	66522
NKX3-1	23	13	38326	27118	10051	229	11	200682	5501	65444
PGR	39	14	23285	40922	18385	223	3	159225	6045	64207
UHRF1	20	10	42330	21496	9955	99	10	185468	4279	63826
ATM	43	22	29360	30648	11115	507	4	166004	6823	60008
MYCN	37	12	31227	19832	8336	462	8	228150	6403	51059
GATA1	26	14	20903	29336	10342	348	12	105595	3643	50239
ETS1	31	15	15626	34464	12124	1189	1	104888	3969	50090
FOXP3	18	14	20316	26222	11549	212	0	49335	2549	46538
DNMT1	29	11	27326	17681	8226	121	6	165426	5146	45007
MYB	26	13	22288	22519	7934	244	3	120781	3813	44807
PAX5	8	7	28062	16356	8716	405	6	98277	1847	44418
YY1	36	12	24607	19040	8528	102	6	187326	6627	43647
NF1	20	10	22637	15392	7132	79	7	132438	3751	38029
NR1H4	19	12	14826	21617	9086	207	0	49782	2674	36443
VDR	21	11	16348	16667	5980	597	3	83465	2708	33015
HDAC1	16	8	18927	12474	6346	94	6	123978	3206	31401
HIC1	17	7	18139	11986	6374	154	3	117486	3097	30125
HIPK2	7	6	18796	11158	6011	135	11	62738	1826	29954
ATF3	13	8	17516	11309	4125	105	8	62212	2054	28825
PML	26	10	14122	14558	4685	521	11	159160	5195	28680
E2F7	15	6	18594	9781	4955	99	7	111120	3643	28375
CIITA	15	7	19570	8681	3923	66	7	100680	2874	28251
PRDM1	4	4	19597	8585	4301	36	4	62243	930	28182
TNFAIP3	33	9	14662	13352	6125	136	7	147788	5398	28014
BCL3	17	5	14312	11454	4737	84	5	124855	3142	25766
TFDP1	12	5	16241	8698	3641	37	5	94159	2484	24939
CEBPA	5	3	11690	12651	4896	23	2	58557	1004	24341
ATF2	22	10	11890	12364	5432	133	7	60309	2707	24254
SRSF1	19	8	10975	12443	5805	55	0	90853	3692	23418
NCOR1	11	8	10266	13139	4552	422	2	40629	1513	23405
PROX1	18	9	9168	13611	7296	36	0	44422	2200	22779
RUNX3	6	5	15529	7158	3516	52	6	72577	1320	22687
HOXA9	16	6	7690	14679	8629	18	0	49697	2003	22369
HMGA1	14	7	11261	9853	3418	95	2	59257	2344	21114
IFI16	12	4	11359	9312	3472	416	3	141438	2665	20671
BCL6	28	9	8072	11125	5586	58	2	111068	3308	19197
STAT2	6	6	8270	10216	3661	90	0	16897	741	18486
MEF2C	4	3	10437	6455	3333	80	7	35085	909	16892
NR1I2	20	7	6938	9926	5649	32	0	62418	2878	16864
PAX2	4	3	9725	7125	2305	65	5	31896	986	16850
RBL1	8	5	10094	6708	2730	62	2	31026	1383	16802
KLF2	4	2	10042	6495	3584	14	2	54891	778	16537
SMAD7	9	4	9120	6057	1815	216	2	55050	1659	15177
XBP1	5	4	7349	7106	3498	64	4	30162	866	14455
IRF4	8	7	6088	8110	4135	52	0	21756	974	14198
CREB1	9	4	4480	8705	3318	83	4	16004	758	13185
CEBPE	2	2	9346	3748	1951	32	2	24076	523	13094
RBL2	9	7	5807	6779	3051	53	0	14291	1002	12586
E2F6	12	3	6581	5767	1767	73	1	62823	2183	12348
GATA4	18	4	7549	4617	2022	35	3	62833	3292	12166
HDAC9	18	4	7549	4617	2022	35	3	62833	3292	12166
NR0B2	6	4	5169	6826	3200	65	0	25101	961	11995
HOXA10	10	3	6340	4642	1496	186	1	44297	1260	10982
MEF2D	3	1	2203	8747	4256	54	0	10747	258	10950
CTCF	14	3	6027	4875	1159	17	1	87288	2221	10902
PARP1	3	3	4038	6606	2267	273	1	12801	480	10644
FOXO3	6	2	4437	5968	2121	41	1	28174	992	10405
ENO1	2	2	7354	2871	1428	26	2	22711	505	10225
APEX1	5	4	4266	5718	2323	23	0	13562	591	9984
REST	6	3	4562	3626	1204	59	1	30605	1239	8188
CREM	7	2	2415	5698	2480	38	2	20290	739	8113
FLI1	4	4	3070	4996	1567	210	0	7772	326	8066
IRF9	3	3	3383	4542	1586	133	3	8466	415	7925
TCF4	6	2	5173	2683	1192	17	1	45784	1094	7856
ATF5	4	3	2974	4173	1228	64	3	7260	425	7147
RUNX1	2	2	4651	2109	934	31	3	14203	472	6760
MXI1	3	2	4433	2252	936	29	2	25311	657	6685
MYBL2	5	2	4433	2252	936	212	1	56940	1135	6685
SPI1	12	2	2191	4075	1603	93	1	28781	1204	6266
ING1	1	1	4242	2006	1065	6	1	13529	201	6248
ING4	1	1	4242	2006	1065	6	1	13529	201	6248
NANOG	7	4	4054	1956	1147	18	2	19555	602	6010
NR4A1	8	3	2655	3225	1590	141	2	29660	1387	5880
RAD51	6	4	2545	2779	1226	8	0	7231	582	5324
SNAI1	4	3	2134	3058	790	38	0	5555	307	5192
DACH1	3	1	2049	2574	651	8	1	9858	291	4623
TFAP2A	6	4	1201	3385	1054	4	0	5826	292	4586
GATA3	2	2	1811	2202	1209	4	0	6877	261	4013
SOX9	3	3	1514	2467	690	115	0	5109	258	3981
ZEB1	3	2	1057	2759	1408	5	0	4321	183	3816
IRF3	2	2	1841	1808	744	32	0	5100	271	3649
PURA	2	2	1841	1808	744	32	0	5100	271	3649
HDAC7	6	1	2155	1416	703	12	1	14922	625	3571
FOXO1	1	1	1446	1761	491	32	1	3687	145	3207
TBP	5	2	1663	1494	820	0	0	11108	624	3157
ETV4	2	1	693	2385	947	75	0	10385	348	3078
NR3C1	4	2	1126	1948	1054	2	0	5634	278	3074
YBX1	3	1	2024	889	406	6	1	14863	473	2913
ELF4	4	1	1934	948	518	6	1	26677	933	2882
APC	4	2	1371	1326	660	5	0	31602	541	2697
SNAI2	4	2	774	1858	480	9	0	8614	348	2632
SRY	2	2	979	1624	404	110	0	2656	128	2603
STAT4	1	1	1156	1154	631	4	0	4510	178	2310
IRF8	4	1	1136	1094	409	19	1	20656	744	2230
MTA1	1	1	1217	971	218	4	0	4650	148	2188
KAT5	2	1	439	1729	661	1	0	1756	124	2168
SMAD3	2	1	1120	1013	372	19	1	6315	280	2133
POU5F1	3	2	733	1078	625	8	0	2922	134	1811
LMO2	2	2	531	1025	293	20	0	1254	156	1556
NFATC1	2	2	531	1025	293	20	0	1254	156	1556
DLX5	1	1	730	744	357	5	0	2905	128	1474
SREBF1	1	1	578	880	277	5	0	2546	130	1458
HES1	1	1	536	882	300	7	0	2453	130	1418
FUS	1	1	497	653	242	0	0	1379	89	1150
DR1	1	1	482	545	312	0	0	1244	99	1027
NR2F1	1	1	482	545	312	0	0	1244	99	1027
HDAC4	3	1	306	537	108	2	0	6080	303	843
RUNX2	2	1	306	537	108	2	0	2386	103	843
NR5A1	2	1	1	174	14	1	0	0	1	175
KLF12	1	1	3	160	126	1	0	7	2	163
CDX2	3	1	14	86	44	1	0	100	30	100
MBD2	1	1	14	86	44	1	0	84	23	100
ATF4	6	0	0	0	0	0	0	3678	240	0
CREBBP	6	0	0	0	0	0	0	9228	491	0
ESRRG	2	0	0	0	0	0	0	1463	112	0
ETV3	2	0	0	0	0	0	0	2169	154	0
GATA2	1	0	0	0	0	0	0	6454	165	0
HEY1	3	0	0	0	0	0	0	5108	305	0
HNF4A	7	0	0	0	0	0	0	66934	1561	0
HOXB13	1	0	0	0	0	0	0	10459	204	0
ID2	1	0	0	0	0	0	0	117	11	0
ID4	2	0	0	0	0	0	0	7408	250	0
IRF7	2	0	0	0	0	0	0	1371	90	0
KLF4	3	0	0	0	0	0	0	384	50	0
LYL1	1	0	0	0	0	0	0	1256	75	0
MEF2A	3	0	0	0	0	0	0	6493	318	0
MITF	3	0	0	0	0	0	0	2676	176	0
NAB2	1	0	0	0	0	0	0	534	69	0
NR0B1	3	0	0	0	0	0	0	1463	113	0
PAX6	1	0	0	0	0	0	0	1599	110	0
POU1F1	1	1	0	0	0	0	0	0	0	0
PTTG1	1	0	0	0	0	0	0	8755	125	0
SALL4	1	0	0	0	0	0	0	5886	172	0
SP3	4	0	0	0	0	0	0	9080	423	0
STAT6	1	0	0	0	0	0	0	2630	110	0
TP63	2	0	0	0	0	0	0	17189	374	0
TRIB3	4	0	0	0	0	0	0	2427	150	0
