# Supplementary material for: Identification, visualization, statistical analysis and mathematical modeling of high-feedback loops in gene regulatory networks
Source: BMC Bioinformatics. 2021 Oct 4;22:481. doi: 10.1186/s12859-021-04405-z (PMC8489061; doi:10.1186/s12859-021-04405-z)
Supplement: Supplementary file 5 — Additional file 5. Repository snapshot (ZIP): Archive of the HiLoop repository, including code and network structures. [file 12859_2021_4405_MOESM5_ESM.zip]

Archive with 26 entries (26 files):
- .gitignore
- countandsample.py
- countmotifs.py
- examplemotifs.py
- huang_emt.gxml
- huang_emt_scc.gxml
- identityholder.py
- LICENSE.txt
- liuwangcycles.py
- loadadjmatrix.py
- loadcitedtsv.py
- minimumtopologies.py
- multistability.py
- permutenetwork.py
- README.md
- rendergraph.py
- requirements.txt
- requirements_modeling.txt
- sampledpvalue.py
- subnetwork.py
- summarizemultistability.py
- tcell.gxml
- tcell_scc.gxml
- trrust.gxml
- trrust_scc.gxml
- ye_tcell.gxml
