# Supplementary material for: Identification, visualization, statistical analysis and mathematical modeling of high-feedback loops in gene regulatory networks
Source: BMC Bioinformatics. 2021 Oct 4;22:481. doi: 10.1186/s12859-021-04405-z (PMC8489061; doi:10.1186/s12859-021-04405-z)
Supplement: Supplementary file 5 — Additional file 5. Repository snapshot (ZIP): Archive of the HiLoop repository, including code and network structures. [file 12859_2021_4405_MOESM5_ESM.zip › huang_emt.gxml]

<?xml version='1.0' encoding='utf-8'?>
<graphml xmlns="http://graphml.graphdrawing.org/xmlns" xmlns:xsi="http://www.w3.org/2001/XMLSchema-instance" xsi:schemaLocation="http://graphml.graphdrawing.org/xmlns http://graphml.graphdrawing.org/xmlns/1.0/graphml.xsd">
  <key id="d1" for="edge" attr.name="repress" attr.type="boolean" />
  <key id="d0" for="node" attr.name="name" attr.type="string" />
  <graph edgedefault="directed">
    <node id="0">
      <data key="d0">FOXC2</data>
    </node>
    <node id="1">
      <data key="d0">ZEB1</data>
    </node>
    <node id="2">
      <data key="d0">KLF8</data>
    </node>
    <node id="3">
      <data key="d0">CDH1</data>
    </node>
    <node id="4">
      <data key="d0">miR-101</data>
    </node>
    <node id="5">
      <data key="d0">ZEB2</data>
    </node>
    <node id="6">
      <data key="d0">SNAI1</data>
    </node>
    <node id="7">
      <data key="d0">miR-141</data>
    </node>
    <node id="8">
      <data key="d0">TGF-beta</data>
    </node>
    <node id="9">
      <data key="d0">miR-200a</data>
    </node>
    <node id="10">
      <data key="d0">miR-200b</data>
    </node>
    <node id="11">
      <data key="d0">miR-200c</data>
    </node>
    <node id="12">
      <data key="d0">miR-205</data>
    </node>
    <node id="13">
      <data key="d0">miR-30c</data>
    </node>
    <node id="14">
      <data key="d0">SNAI2</data>
    </node>
    <node id="15">
      <data key="d0">miR-34a</data>
    </node>
    <node id="16">
      <data key="d0">TWIST2</data>
    </node>
    <node id="17">
      <data key="d0">miR-9</data>
    </node>
    <node id="18">
      <data key="d0">CDH2</data>
    </node>
    <node id="19">
      <data key="d0">TWIST1</data>
    </node>
    <node id="20">
      <data key="d0">TCF3</data>
    </node>
    <node id="21">
      <data key="d0">GSC</data>
    </node>
    <edge source="0" target="1">
      <data key="d1">False</data>
    </edge>
    <edge source="1" target="3">
      <data key="d1">True</data>
    </edge>
    <edge source="1" target="18">
      <data key="d1">False</data>
    </edge>
    <edge source="1" target="7">
      <data key="d1">True</data>
    </edge>
    <edge source="1" target="10">
      <data key="d1">True</data>
    </edge>
    <edge source="1" target="11">
      <data key="d1">True</data>
    </edge>
    <edge source="1" target="9">
      <data key="d1">True</data>
    </edge>
    <edge source="1" target="15">
      <data key="d1">True</data>
    </edge>
    <edge source="1" target="1">
      <data key="d1">False</data>
    </edge>
    <edge source="2" target="3">
      <data key="d1">True</data>
    </edge>
    <edge source="4" target="2">
      <data key="d1">True</data>
    </edge>
    <edge source="4" target="1">
      <data key="d1">True</data>
    </edge>
    <edge source="4" target="5">
      <data key="d1">True</data>
    </edge>
    <edge source="4" target="6">
      <data key="d1">True</data>
    </edge>
    <edge source="5" target="3">
      <data key="d1">True</data>
    </edge>
    <edge source="5" target="18">
      <data key="d1">False</data>
    </edge>
    <edge source="5" target="10">
      <data key="d1">True</data>
    </edge>
    <edge source="5" target="11">
      <data key="d1">True</data>
    </edge>
    <edge source="5" target="9">
      <data key="d1">True</data>
    </edge>
    <edge source="5" target="5">
      <data key="d1">False</data>
    </edge>
    <edge source="6" target="3">
      <data key="d1">True</data>
    </edge>
    <edge source="6" target="18">
      <data key="d1">False</data>
    </edge>
    <edge source="6" target="0">
      <data key="d1">False</data>
    </edge>
    <edge source="6" target="6">
      <data key="d1">True</data>
    </edge>
    <edge source="6" target="14">
      <data key="d1">False</data>
    </edge>
    <edge source="6" target="19">
      <data key="d1">False</data>
    </edge>
    <edge source="6" target="1">
      <data key="d1">False</data>
    </edge>
    <edge source="6" target="5">
      <data key="d1">False</data>
    </edge>
    <edge source="6" target="15">
      <data key="d1">True</data>
    </edge>
    <edge source="6" target="4">
      <data key="d1">True</data>
    </edge>
    <edge source="7" target="1">
      <data key="d1">True</data>
    </edge>
    <edge source="7" target="5">
      <data key="d1">True</data>
    </edge>
    <edge source="7" target="8">
      <data key="d1">True</data>
    </edge>
    <edge source="8" target="21">
      <data key="d1">False</data>
    </edge>
    <edge source="8" target="6">
      <data key="d1">False</data>
    </edge>
    <edge source="8" target="14">
      <data key="d1">False</data>
    </edge>
    <edge source="9" target="1">
      <data key="d1">True</data>
    </edge>
    <edge source="9" target="5">
      <data key="d1">True</data>
    </edge>
    <edge source="9" target="8">
      <data key="d1">True</data>
    </edge>
    <edge source="10" target="1">
      <data key="d1">True</data>
    </edge>
    <edge source="10" target="5">
      <data key="d1">True</data>
    </edge>
    <edge source="10" target="8">
      <data key="d1">True</data>
    </edge>
    <edge source="11" target="1">
      <data key="d1">True</data>
    </edge>
    <edge source="11" target="5">
      <data key="d1">True</data>
    </edge>
    <edge source="11" target="8">
      <data key="d1">True</data>
    </edge>
    <edge source="12" target="1">
      <data key="d1">True</data>
    </edge>
    <edge source="12" target="5">
      <data key="d1">True</data>
    </edge>
    <edge source="13" target="6">
      <data key="d1">True</data>
    </edge>
    <edge source="13" target="14">
      <data key="d1">True</data>
    </edge>
    <edge source="13" target="5">
      <data key="d1">True</data>
    </edge>
    <edge source="14" target="3">
      <data key="d1">True</data>
    </edge>
    <edge source="14" target="18">
      <data key="d1">False</data>
    </edge>
    <edge source="14" target="14">
      <data key="d1">False</data>
    </edge>
    <edge source="14" target="16">
      <data key="d1">False</data>
    </edge>
    <edge source="14" target="4">
      <data key="d1">True</data>
    </edge>
    <edge source="14" target="10">
      <data key="d1">True</data>
    </edge>
    <edge source="15" target="6">
      <data key="d1">True</data>
    </edge>
    <edge source="15" target="14">
      <data key="d1">True</data>
    </edge>
    <edge source="15" target="16">
      <data key="d1">True</data>
    </edge>
    <edge source="15" target="1">
      <data key="d1">True</data>
    </edge>
    <edge source="16" target="3">
      <data key="d1">True</data>
    </edge>
    <edge source="16" target="6">
      <data key="d1">False</data>
    </edge>
    <edge source="16" target="14">
      <data key="d1">False</data>
    </edge>
    <edge source="16" target="19">
      <data key="d1">False</data>
    </edge>
    <edge source="16" target="1">
      <data key="d1">False</data>
    </edge>
    <edge source="16" target="5">
      <data key="d1">False</data>
    </edge>
    <edge source="17" target="3">
      <data key="d1">True</data>
    </edge>
    <edge source="17" target="5">
      <data key="d1">True</data>
    </edge>
    <edge source="19" target="3">
      <data key="d1">True</data>
    </edge>
    <edge source="19" target="18">
      <data key="d1">False</data>
    </edge>
    <edge source="19" target="0">
      <data key="d1">False</data>
    </edge>
    <edge source="19" target="6">
      <data key="d1">False</data>
    </edge>
    <edge source="19" target="14">
      <data key="d1">False</data>
    </edge>
    <edge source="19" target="20">
      <data key="d1">False</data>
    </edge>
    <edge source="19" target="1">
      <data key="d1">False</data>
    </edge>
    <edge source="19" target="5">
      <data key="d1">False</data>
    </edge>
    <edge source="20" target="3">
      <data key="d1">True</data>
    </edge>
    <edge source="21" target="6">
      <data key="d1">False</data>
    </edge>
    <edge source="21" target="19">
      <data key="d1">False</data>
    </edge>
    <edge source="21" target="0">
      <data key="d1">False</data>
    </edge>
    <edge source="21" target="1">
      <data key="d1">False</data>
    </edge>
    <edge source="21" target="5">
      <data key="d1">False</data>
    </edge>
  </graph>
</graphml>
