# Supplementary material for: Identification, visualization, statistical analysis and mathematical modeling of high-feedback loops in gene regulatory networks
Source: BMC Bioinformatics. 2021 Oct 4;22:481. doi: 10.1186/s12859-021-04405-z (PMC8489061; doi:10.1186/s12859-021-04405-z)
Supplement: Supplementary file 5 — Additional file 5. Repository snapshot (ZIP): Archive of the HiLoop repository, including code and network structures. [file 12859_2021_4405_MOESM5_ESM.zip › requirements.txt]

appdirs==1.4.3
CacheControl==0.12.6
certifi==2019.11.28
cffi==1.14.0
chardet==3.0.4
colorama==0.4.3
contextlib2==0.6.0
decorator==4.4.2
distlib==0.3.0
distro==1.4.0
greenlet==0.4.13
html5lib==1.0.1
idna==2.8
importlib-metadata==1.7.0
ipaddr==2.2.0
lockfile==0.12.2
msgpack==0.6.2
networkx==2.5
numpy==1.19.5
packaging==20.3
pandas==1.1.1
pep517==0.8.2
Pillow==8.2.0
progress==1.5
pybind11==2.5.0
pygraphviz==1.6
pyparsing==2.4.6
python-dateutil==2.8.1
pytoml==0.1.21
pytz==2020.1
readline==6.2.4.1
requests==2.22.0
retrying==1.3.3
scipy==1.5.2
six==1.14.0
toml==0.10.1
urllib3==1.25.8
webencodings==0.5.1
xlrd==1.2.0
zipp==3.1.0
