# Supplementary material for: Identification, visualization, statistical analysis and mathematical modeling of high-feedback loops in gene regulatory networks
Source: BMC Bioinformatics. 2021 Oct 4;22:481. doi: 10.1186/s12859-021-04405-z (PMC8489061; doi:10.1186/s12859-021-04405-z)
Supplement: Supplementary file 5 — Additional file 5. Repository snapshot (ZIP): Archive of the HiLoop repository, including code and network structures. [file 12859_2021_4405_MOESM5_ESM.zip › requirements_modeling.txt]

antimony==2.12.0.2
appdirs==1.4.4
attrs==20.2.0
backcall==0.2.0
certifi==2020.6.20
chardet==3.0.4
cycler==0.10.0
decorator==4.4.2
idna==2.10
iniconfig==1.0.1
ipykernel==5.3.4
ipython==7.18.1
ipython-genutils==0.2.0
jedi==0.17.2
Jinja2==3.0.0
joblib==0.16.0
jupyter-client==6.1.7
jupyter-core==4.6.3
kiwisolver==1.2.0
libroadrunner==2.0.0
MarkupSafe==2.0.0
matplotlib==3.3.2
more-itertools==8.5.0
networkx==2.5
numpy==1.19.2
packaging==20.4
pandas==1.1.2
parso==0.7.1
pexpect==4.8.0
phrasedml==1.0.10.3
pickleshare==0.7.5
Pillow==8.2.0
plotly==4.10.0
pluggy==0.13.1
prompt-toolkit==3.0.7
ptyprocess==0.6.0
py==1.10.0
Pygments==2.9.0
pygraphviz==1.7
pyparsing==2.4.7
pytest==6.0.2
python-dateutil==2.8.1
pytz==2020.1
pyzmq==19.0.2
requests==2.24.0
retrying==1.3.3
sbml2matlab==1.2.3.1
scikit-learn==0.23.2
scipy==1.5.2
seaborn==0.11.0
six==1.15.0
tecombine==0.2.7.0
tellurium==2.1.6
tenuml==1.1.1.4
tesbml==5.18.1.2
tesedml==0.4.5.3
threadpoolctl==2.1.0
toml==0.10.1
tornado==6.0.4
traitlets==5.0.4
urllib3==1.25.10
wcwidth==0.2.5
