# Supplementary material for: Identification, visualization, statistical analysis and mathematical modeling of high-feedback loops in gene regulatory networks
Source: BMC Bioinformatics. 2021 Oct 4;22:481. doi: 10.1186/s12859-021-04405-z (PMC8489061; doi:10.1186/s12859-021-04405-z)
Supplement: Supplementary file 5 — Additional file 5. Repository snapshot (ZIP): Archive of the HiLoop repository, including code and network structures. [file 12859_2021_4405_MOESM5_ESM.zip › summarizemultistability.py]

import argparse
import collections
import colorsys
import copy
import cycler
import json
import matplotlib.collections as mplcollect
import matplotlib.colors as mplcolors
import matplotlib.patches as mplpatch
import matplotlib.pyplot as plt
import matplotlib.ticker as mpltick
import mpl_toolkits.axes_grid1.inset_locator as mptinset
import numpy as np
import random
import scipy.cluster as spcluster
import seaborn as sns
from sklearn import decomposition, neighbors

# Creates visualizations from JSON reports generated by multistability.py

def isoscillator(attractor):
    """Determine whether the given attractor value is an oscillatory attractor."""
    return isinstance(attractor, dict)

def caricatureattractor(attractor):
    """Turn the given attractor information value (which might be an oscillation) into a single list, for comparison."""
    if isoscillator(attractor):
        return list(np.mean(attractor['orbit'], axis=0)) if 'orbit' in attractor else [(s['max'] + s['min']) / 2 for s in attractor['species']]
    else:
        return list(attractor)

def caricatureattractors(attractors):
    """Caricature each species in the given attractor set (nested list)."""
    return [caricatureattractor(a) for a in attractors]

def summarizeattractors(pset_report):
    """Create a 2-tuple summarizing a set of attractors: attractor count, monotonic species count."""
    attractors = caricatureattractors(pset_report['attractors'])
    species = len(attractors[0])
    correlated_species = set()
    most_monotonic_species = 0
    for i in range(species):
        if i in correlated_species:
            continue
        sorted_attractors = sorted(attractors, key=lambda a: a[i])
        correlated_species.add(i)
        monotonic_species = 1
        for j in set(range(species)).difference(correlated_species):
            attractor_concs = [a[j] for a in sorted_attractors]
            if attractor_concs == sorted(attractor_concs) or attractor_concs == sorted(attractor_concs, reverse=True):
                monotonic_species += 1
                correlated_species.add(j)
        most_monotonic_species = max(most_monotonic_species, monotonic_species)
    return len(attractors), most_monotonic_species

def categorizeattractors(report):
    """Create a dictionary of attractor summary tuples to lists of their occurrences from all parameter sets in the report."""
    summary_occurrences = collections.defaultdict(list)
    pset_list = report['psets'] if isinstance(report, dict) else report
    for pset in pset_list:
        summary_occurrences[summarizeattractors(pset)].append(pset)
    return summary_occurrences

def specificrulevalue(ruleset, summary, default=None):
    """
    Determine the most specific policy for a system with the given multiattractor summary.

    The ruleset is a dict of rules, where each key is an aspect of varying specificity:
    - 2-tuples are the most specific and match systems with that summary.
    - Integers are less specific and match systems with that number of distinct attractors.
    - The None key indicates the default rule.
    """
    specific = None
    attractors, monotonic = summary
    if summary in ruleset:
        specific = summary
    elif attractors in ruleset:
        specific = attractors
    return ruleset[specific] if specific in ruleset else default

def applydownsample(summary_occurrences, downsample):
    """
    Downsample a categorized collection of systems according to a ruleset.

    Arguments:
    - summary_occurrences: dict produced by categorizeattractors
    - downsample: system ruleset where the values are the number of each system type to keep (if int) or percent of systems to keep (if string ending in '%')

    Returns a flat list of pset/system reports.
    """
    filtered_psets = []
    for summary, occurrences in summary_occurrences.items():
        n_psets = None
        if downsample is not None:
            limit_rule = specificrulevalue(downsample, summary, default=len(occurrences))
            if isinstance(limit_rule, int):
                n_psets = limit_rule
            else:
                percent = float(limit_rule.split('%')[0])
                n_psets = int(np.ceil(percent * len(occurrences) / 100))
        if n_psets is None or n_psets >= len(occurrences):
            filtered_psets.extend(occurrences)
        else:
            filtered_psets.extend(random.sample(occurrences, n_psets))
    return filtered_psets

def plotmultistability(report, figsize=None, label_counts=False, colorbar=True):
    """
    Set up a multistability table in the current pyplot.

    Arguments:
    - report: full parameter sampling report (likely deserialized from JSON)
    - figsize: figure size as a tuple of inches (width by height)
    - label_counts: whether to label cells with the count of systems
    - colorbar: whether to show a colorbar for the cell intensities/colors
    """
    summary_occurrences = categorizeattractors(report)
    max_attractors = max(s[0] for s in summary_occurrences.keys())
    min_attractors = min(s[0] for s in summary_occurrences.keys())
    max_monotonic = len(report['species_names'])
    min_monotonic = 1
    width = max_attractors - min_attractors + 1
    x_range = range(min_attractors, max_attractors + 1)
    height = max_monotonic - min_monotonic + 1
    y_range = reversed(range(min_monotonic, max_monotonic + 1))
    heatmap_pixels = np.zeros((height, width), dtype=int)
    oscillators = np.zeros((height, width), dtype=int)
    for summary, occurrences in summary_occurrences.items():
        x = summary[0] - min_attractors
        y = max_monotonic - summary[1]
        heatmap_pixels[y][x] = len(occurrences)
        oscillators[y][x] = sum(1 for oc in occurrences if any(isoscillator(at) for at in oc['attractors']))
    fig, ax = plt.subplots(figsize=figsize)
    im = ax.imshow(heatmap_pixels, norm=mplcolors.LogNorm(vmax=heatmap_pixels.max()))
    if colorbar:
        fig.colorbar(im)
    ax.set_xticks(range(width))
    ax.set_yticks(range(height))
    ax.set_xticklabels([str(n) for n in x_range])
    ax.set_yticklabels([str(n) for n in y_range])
    ax.set_xlabel('Attractors')
    ax.set_ylabel('Monotonically correlated species')
    if label_counts:
        for y in range(height):
            for x in range(width):
                if heatmap_pixels[y][x] > 0:
                    text = str(heatmap_pixels[y][x])
                    if oscillators[y][x] > 0:
                        text = f'{text}\n({oscillators[y][x]} osc.)'
                    ax.text(x, y, text, ha='center', va='center', color='gray')

def plotattractors(report, reduction, figsize=None, labelsize=None, connect_psets=False, contour=False, downsample=None, density_downsample=None, 
                   focus=None, focus_osc=False, hide_defocused=False, color_code=False, square=False):
    """
    Set up a hexbin or scatter-line plot in the current pyplot.

    Arguments:
    - report: full parameter sampling report
    - reduction: how to map concentration values to 2D space: an instance of e.g. PCA2D or AverageLog
    - figsize: figure size as a tuple of inches (width by height)
    - labelsize: font size for axis labels
    - connect_psets: whether to make a scatter-line plot instead of a hexbin plot
    - contour: proportion of density outside the lowest contour level, or False to not add contour lines
    - downsample: ruleset to downsample systems for display
    - density_downsample: ruleset to downsample systems for contour/density estimation
    - focus: Boolean-valued ruleset to focus systems (scatter-line only, default all focused)
    - focus_osc: whether to focus systems containing oscillators (scatter-line only, will defocus all others if focus not set)
    - hide_defocused: whether to hide all non-focused systems (scatter-line only)
    - color_code: whether to color lines by system type (scatter-line only)
    - square: whether to force a square plot
    """
    reduction.prepare(report)
    random.seed(1)
    summary_occurrences = categorizeattractors(report)
    filtered_psets = applydownsample(summary_occurrences, downsample)
    points = reduction.reduce(psets_matrix(filtered_psets))
    xlabel, ylabel = reduction.labels()
    fig, ax_main = plt.subplots(figsize=figsize)
    if connect_psets:
        distinct_summaries = list(categorizeattractors(filtered_psets).keys())
        default_cycle = cycler.cycler(color=['tab:blue', 'tab:orange', 'tab:green', 'tab:red', 'tab:purple', 'tab:brown', 'tab:gray', 'tab:olive', 'tab:cyan'])
        default_cycler = default_cycle()
        defocus_default_cycler = plt.rcParams['axes.prop_cycle']()
        for i, pset in enumerate(filtered_psets):
            pset_matrix = np.array(caricatureattractors(pset['attractors']))
            pset_xy = reduction.reduce(pset_matrix)
            sorted_attractors = pset_xy[pset_matrix[:, 0].argsort(), :]
            point_mask = [not isoscillator(a) for a in pset['attractors']]
            has_oscillator = not all(point_mask)
            z = i
            linewidth = None
            oscwidth = 1.6
            dotsize = 36.0
            defocused = False
            summary = summarizeattractors(pset)
            if focus or focus_osc:
                if (focus_osc and has_oscillator) or (focus and specificrulevalue(focus, summary, default=False)):
                    z += len(filtered_psets) + 1
                elif hide_defocused:
                    continue
                else:
                    linewidth = 0.8
                    oscwidth = 1.1
                    dotsize = 10.0
                    defocused = True
            if color_code:
                hue, sat, lum, hue_vary_width = summaryhsl(distinct_summaries, summary)
                hue += random.uniform(0, hue_vary_width)
                if not defocused:
                    lum *= random.uniform(0.85, 1.1)
                    sat *= random.uniform(0.8, 1.0)
            elif defocused:
                next_prop = next(defocus_default_cycler)
                color_spec = next_prop['color']
                r, g, b = mplcolors.to_rgb(color_spec)
                hue, sat, lum = colorsys.rgb_to_hls(r, g, b)
            if defocused:
                lum = min(1 - (1 - lum) * random.uniform(0.3, 0.5), 0.9)
                sat *= random.uniform(0.35, 0.45)
            if color_code or defocused:
                pset_color = colorsys.hls_to_rgb(hue, lum, sat)
            else:
                pset_color = next(default_cycler)['color']
            ax_main.plot(sorted_attractors[:, 0], sorted_attractors[:, 1], lw=linewidth, color=pset_color, zorder=z)
            pointprops = {'s': dotsize} if defocused or not contour else {'linewidths': 1.0, 'edgecolors': 'white', 's': dotsize * 1.3}
            ax_main.scatter(pset_xy[point_mask, 0], pset_xy[point_mask, 1], color=pset_color, zorder=z, **pointprops)
            for osc in (a for a in pset['attractors'] if isoscillator(a)):
                vertices = np.array(osc['orbit'])
                projected_vertices = reduction.reduce(vertices)
                if projected_vertices.shape[0] >= 3:
                    projected_vertices = np.vstack((projected_vertices, projected_vertices[0, :]))
                polygon = mplpatch.Polygon(projected_vertices, color=pset_color, linewidth=oscwidth, linestyle='--', fill=False, zorder=z)
                ax_main.add_patch(polygon)
    else:
        cmap = copy.copy(plt.get_cmap('viridis'))
        cmap.set_under('white', 1.0)
        hex_args = {'linewidths': 0.2, 'norm': mplcolors.LogNorm(vmin=2), 'cmap': cmap, 'gridsize': 40}
        bin_results = ax_main.hexbin(points[:, 0], points[:, 1], **hex_args)
        fig.colorbar(bin_results, ax=ax_main, label='Attractors')
    if contour:
        random.seed(1)
        density_filtered_psets = applydownsample(summary_occurrences, density_downsample)
        density_points = reduction.reduce(psets_matrix(density_filtered_psets))
        kde = neighbors.KernelDensity(kernel='gaussian', bandwidth=0.1).fit(density_points)
        bin_x, bin_y = np.mgrid[(density_points[:, 0].min() - 0.15):(density_points[:, 0].max() + 0.15):80j, (density_points[:, 1].min() - 0.15):(density_points[:, 1].max() + 0.15):80j]
        density = np.exp(kde.score_samples(np.vstack((bin_x.flatten(), bin_y.flatten())).T))
        sorted_densities = np.sort(density.flatten())
        total_density = np.sum(sorted_densities)
        cdf = np.cumsum(sorted_densities) / total_density
        if connect_psets:
            cutoff_indices = [np.where(cdf > percentile)[0][0] for percentile in np.linspace(contour, 1, 5)[:-1]]
            levels = [sorted_densities[c] for c in cutoff_indices] + [total_density]
            colors = ['#c65ff560', '#af36e388', '#b300ff90', '#8500e2a0']
            ax_main.contourf(bin_x, bin_y, density.reshape(bin_x.shape), levels, colors=colors, zorder=len(filtered_psets))
        else:
            cutoff_indices = [np.where(cdf > percentile)[0][0] for percentile in np.linspace(contour, 0.9, 6)]
            levels = [sorted_densities[c] for c in cutoff_indices]
            widths = np.linspace(0.5, 1.4, 6)
            ax_main.contour(bin_x, bin_y, density.reshape(bin_x.shape), levels, linewidths=widths, colors='black', zorder=(len(filtered_psets) * 3), alpha=0.6)
    if square:
        ax_main.axis('square')
    elif reduction.equalscale():
        ax_main.axis('equal')
    if reduction.zerobased('x'):
        ax_main.set_xlim(left=0)
    if reduction.zerobased('y'):
        ax_main.set_ylim(bottom=0)
    locator_base = reduction.locatorbase()
    if locator_base is not None:
        ax_main.xaxis.set_major_locator(mpltick.MultipleLocator(base=locator_base))
        ax_main.yaxis.set_major_locator(mpltick.MultipleLocator(base=locator_base))
    x_text = ax_main.set_xlabel(xlabel)
    if labelsize is not None:
        x_text.set_fontsize(labelsize)
    y_text = ax_main.set_ylabel(ylabel)
    if labelsize is not None:
        y_text.set_fontsize(labelsize)

def psets_matrix(psets):
    """Create a NumPy 2D array of all attractors in all given parameter set reports."""
    full_matrix = None
    for pset in psets:
        numeric_attractors = np.array(caricatureattractors(pset['attractors']))
        if full_matrix is None:
            full_matrix = numeric_attractors
        else:
            full_matrix = np.vstack((full_matrix, numeric_attractors))
    return full_matrix

class PCA2D():
    """Reduction that puts the first principal component on the X axis and second on the Y axis."""
    def __init__(self):
        self.pca = decomposition.PCA(n_components=2)
    def prepare(self, report):
        self.pca.fit(psets_matrix(report['psets']))
    def reduce(self, matrix):
        return self.pca.transform(matrix)
    def labels(self):
        return 'PC1', 'PC2'
    def zerobased(self, axis):
        return False
    def locatorbase(self):
        return 1.0
    def equalscale(self):
        return True

class AverageLog():
    """Reduction that puts specified species' concentrations on each axis, averaging the logs if multiple species go on one axis."""
    def __init__(self, settings=None):
        """
        Specify the reduction axes as a string.

        X and Y axes' settings are separated by a slash. Each axis' settings is a comma-separated list of species names.
        A species name can be prefixed with a dash to invert it.
        """
        self.settings = settings
    def prepare(self, report):
        self.names = report['species_names']
        if self.settings is None:
            raise NotImplementedError('You must specify genes for reduction axes')
        else:
            x, y = self.settings.split('/')
            self.x_components = [self._parsecomponent(report, c.strip()) for c in x.split(',')]
            self.y_components = [self._parsecomponent(report, c.strip()) for c in y.split(',')]
    def reduce(self, matrix):
        return np.stack((self._componentwisereduce(matrix, self.x_components), self._componentwisereduce(matrix, self.y_components)), 1)
    def labels(self):
        return ', '.join((self._componentname(c) for c in self.x_components)), ', '.join((self._componentname(c) for c in self.y_components))
    def zerobased(self, axis):
        axis_components = self.x_components if axis == 'x' else self.y_components
        return len(axis_components) == 1 and axis_components[0][1] == 1
    def locatorbase(self):
        return 0.5 if self.equalscale() else None
    def equalscale(self):
        return self.zerobased('x') and self.zerobased('y')
    def _parsecomponent(self, report, text):
        if text.startswith('-'):
            text = text[1:]
            factor = -1
        else:
            factor = 1
        index = self.names.index(text) if text in self.names else self.names.index(f'X_{text}')
        return index, factor
    def _componentwisereduce(self, matrix, components):
        results = None
        for index, factor in components:
            component_log = np.log(matrix[:, index]) * factor
            if results is None:
                results = component_log
            else:
                results += component_log
        return np.exp(results / len(components))
    def _componentname(self, component):
        index, factor = component
        prefix = '-' if factor < 0 else ''
        name = self.names[index]
        return prefix + (name[2:] if name.startswith('X_') else name)

def summaryhsl(all_summaries, summary):
    """
    Choose a color for the given system summary to distinguish it from other types of systems.

    Returns hue, saturation, and luminance for the start of the range, and how much the hue can be randomly varied while staying distinguishable.
    """
    lowest_att = min(att for att, ms in all_summaries)
    highest_att = max(att for att, ms in all_summaries)
    att_range = highest_att - lowest_att + 1
    attractors, monotonic_species = summary
    lowest_ms = min(ms for att, ms in all_summaries if att == attractors)
    highest_ms = max(ms for att, ms in all_summaries if att == attractors)
    ms_range = highest_ms - lowest_ms + 1
    bin_width = 1 / (ms_range + 1) / att_range
    hue = ((highest_att - attractors) / att_range) + (highest_ms - monotonic_species) * bin_width
    variability_squeeze = (2 if att_range > 1 else 1) * (2 if ms_range > 1 else 1)
    return hue, 1, colorsys.ONE_THIRD, bin_width / variability_squeeze

def plotheatmap(report, figsize=None, labelsize=None, conc_colorbar=False, arcs=None, downsample=None, arc_downsample=None,
                color_columns=False, osc_orbits=1, fold_dist=None, bicluster=False, osc_linkage=0):
    """
    Set up a cluster-heatmap in the current pyplot.

    Arguments:
    - report: full parameter set sampling report
    - figsize: figure size as a tuple of inches (width by height)
    - labelsize: font size for species/column labels
    - conc_colorbar: whether to add a colorbar for concentrations (matching the heatmap)
    - arcs: "arcs" to connect parameter sets' attractors by arcs, "straight" to connect by sharp lines, or None for no connectors
    - downsample: downsampling ruleset for showing systems in the heatmap
    - arc_downsample: downsampling ruleset for connecting systems in connector columns (columns will be hidden if no systems are selected for them)
    - color_columns: whether to color connector column labels (will match scatter-line plot if same downsampling ruleset is used)
    - osc_orbits: how many orbits of the slowest oscillator to show in a gradient
    - fold_dist: maximum distance under which attractors will be folded into one heatmap row (also adds fold intensity column and colorbar)
    - bicluster: whether to also cluster species (adds a dendrogram at the top)
    - osc_linkage: how strongly to keep oscillatory attractors together (1 usually puts most together, 2 usually moves them to the top)
    """
    gene_names = [(n[2:] if n.startswith('X_') else n) for n in report['species_names']]
    random.seed(1)
    summary_occurrences = categorizeattractors(report)
    filtered_psets = applydownsample(summary_occurrences, downsample)
    filtered_pset_types = categorizeattractors(filtered_psets)
    distinct_summaries = list(filtered_pset_types.keys())
    if arcs:
        arc_pset_types = categorizeattractors(applydownsample(filtered_pset_types, arc_downsample)) if arc_downsample else filtered_pset_types
        for att, ms in list(arc_pset_types.keys()):
            if att <= 1:
                del arc_pset_types[att, ms]
        dendrogram_ratio = 3 / (13 + 2 * len(arc_pset_types))
    else:
        dendrogram_ratio = 0.2
    detail_matrix = None
    unique_fingerprints = None
    row_redundancies = None
    for pset in filtered_psets:
        pset['indexes'] = []
        for attractor in pset['attractors']:
            linkable = caricatureattractor(attractor)
            if isoscillator(attractor):
                linkable.append(osc_linkage)
                fingerprint = [100]
                orbit = np.array(attractor['orbit'])
                for s, species in enumerate(attractor['species']):
                    avg_speed = np.mean(np.abs(orbit[1:, s] - orbit[:-1, s])) / (orbit.shape[0] - 1)
                    linkable.append(avg_speed)
                    fingerprint.extend([np.min(orbit[:, s]), np.max(orbit[:, s]), avg_speed * osc_linkage])
            else:
                linkable.extend([0] * (len(gene_names) + 1))
                fingerprint = [0]
                for conc in attractor:
                    fingerprint.extend([conc, conc, 0])
            linkable = np.array(linkable)
            fingerprint = np.array(fingerprint)
            if detail_matrix is None:
                detail_matrix = np.vstack((linkable, ))
                if fold_dist is not None:
                    unique_fingerprints = np.vstack((fingerprint, ))
                    row_redundancies = [1]
                pset['indexes'].append(0)
            elif fold_dist is None:
                pset['indexes'].append(detail_matrix.shape[0])
                detail_matrix = np.vstack((detail_matrix, linkable))
            else:
                existing_indexes, = np.where(np.linalg.norm(unique_fingerprints - fingerprint, axis=1) < fold_dist * 2)
                if len(existing_indexes) > 0:
                    pset['indexes'].append(existing_indexes[0])
                    row_redundancies[existing_indexes[0]] += 1
                else:
                    pset['indexes'].append(detail_matrix.shape[0])
                    detail_matrix = np.vstack((detail_matrix, linkable))
                    unique_fingerprints = np.vstack((unique_fingerprints, fingerprint))
                    row_redundancies.append(1)
    matrix = detail_matrix[:, :len(gene_names)]
    linkage = spcluster.hierarchy.linkage(detail_matrix, metric='euclidean', method='average') if osc_linkage > 0 else None
    gene_dendrogram_ratio = 0.1 if bicluster else 0
    figsize = (10, 10) if figsize is None else figsize
    cg = sns.clustermap(matrix, row_linkage=linkage, col_cluster=bicluster, cbar_pos=None, dendrogram_ratio=(dendrogram_ratio, gene_dendrogram_ratio),
                        xticklabels=gene_names, yticklabels=False, cmap='seismic', linecolor=None, rasterized=True, figsize=figsize)
    matrix_display_ind = {v: k for k, v in enumerate(cg.dendrogram_row.reordered_ind)}
    gene_display_ind = {v: k for k, v in enumerate(cg.dendrogram_col.reordered_ind)} if bicluster else {n: n for n in range(len(gene_names))}
    heatmap_index = 1 if fold_dist is None else 2
    width_ratios = [2, 8]
    if arcs:
        width_ratios = [3, 10] + [2] * len(arc_pset_types)
    if fold_dist is not None:
        width_ratios.insert(1, width_ratios[1] * len(gene_names) * 0.01)
        width_ratios[2] -= width_ratios[1]
    rows = 2 if bicluster else 1
    main_row = rows - 1
    height_ratios = (1, 9) if bicluster else None
    new_gs = plt.GridSpec(rows, len(width_ratios), figure=cg.fig, width_ratios=width_ratios, height_ratios=height_ratios)
    cg.ax_heatmap.set_position(new_gs[main_row, heatmap_index].get_position(cg.fig))
    if labelsize is not None:
        cg.ax_heatmap.tick_params(axis='x', labelsize=labelsize)
    if bicluster:
        cg.ax_col_dendrogram.set_position(new_gs[0, heatmap_index].get_position(cg.fig))
    any_arc_columns = arcs is not None and len(arc_pset_types) > 0
    if arcs:
        for fpt_id, summary in enumerate(sorted(arc_pset_types.keys(), key=lambda am: am[0] * 100 + am[1], reverse=True)):
            ax_arcs = cg.fig.add_subplot(new_gs[main_row, heatmap_index + 1 + fpt_id], sharey=cg.ax_heatmap)
            ax_arcs.tick_params(labelbottom=False, labelleft=False, bottom=False)
            color_cycle = ax_arcs._get_lines.prop_cycler
            for pset_id, pset in enumerate(arc_pset_types[summary]):
                if arcs == 'straight':
                    height = 1.85 - 1.6 * pset_id / len(arc_pset_types[summary])
                    steepness = 0.18 * (1 - (height - 0.35) / 1.6)
                else:
                    height = 1.75 - 0.2 * (pset_id % 8) + random.uniform(0, 0.1)
                color = next(color_cycle)['color']
                rows = sorted(matrix_display_ind[i] for i in pset['indexes'])
                for i in range(len(rows) - 1):
                    a, b = rows[i:(i + 2)]
                    if a != b:
                        if arcs == 'straight':
                            segments = [[(0, a + 0.5), (height, a + 0.8 + steepness), (height, b + 0.2 - steepness), (0, b + 0.5)]]
                            lc = mplcollect.LineCollection(segments, colors=color, linewidths=0.8)
                            ax_arcs.add_collection(lc)
                        else:
                            ax_arcs.add_patch(mplpatch.Arc((0, (a + b) / 2 + 0.5), height, b - a, 180.0, 90.0, 270.0, edgecolor=color, linewidth=0.7))
            if color_columns:
                hue, sat, lum, hue_vary_width = summaryhsl(distinct_summaries, summary)
                col_color = colorsys.hls_to_rgb(hue + hue_vary_width / 2, lum, sat)
            else:
                col_color = 'black'
            ax_arcs.set_xlabel(f'{summary[0]} att.,\n{summary[1]} m.s.', color=col_color)
            if arcs == 'straight':
                ax_arcs.set_xlim(0, 2)
            for spine in ['top', 'right', 'bottom']:
                ax_arcs.spines[spine].set_visible(False)
    mesh = cg.ax_heatmap.collections[0]
    mesh.set_edgecolor('face')
    mesh.set_antialiased(True)
    max_orbit_len = 0
    for pset in filtered_psets:
        for attr in pset['attractors']:
            if isoscillator(attr):
                max_orbit_len = max(max_orbit_len, len(attr['orbit']))
    orbit_render_len = max_orbit_len * osc_orbits
    for pset in filtered_psets:
        for index, attr in zip(pset['indexes'], pset['attractors']):
            if isoscillator(attr):
                display_y = matrix_display_ind[index]
                orbit = np.array(attr['orbit'])
                for x in range(orbit.shape[1]):
                    display_x = gene_display_ind[x]
                    x_stops = np.linspace(display_x, display_x + 1, orbit_render_len)
                    color_stops = np.tile(np.vstack((orbit[:, x], orbit[:, x])), int(np.ceil(orbit_render_len / orbit.shape[0])))[:, :orbit_render_len]
                    cg.ax_heatmap.pcolormesh(x_stops, [display_y, display_y + 1], color_stops, shading='gouraud', cmap=mesh.cmap, norm=mesh.norm, rasterized=True, aa=True)
    if fold_dist is not None:
        ax_redundancy = cg.fig.add_subplot(new_gs[main_row, 1], sharey=cg.ax_heatmap)
        reordered_redundancies = np.zeros((matrix.shape[0], 1))
        for i, redundancy in enumerate(row_redundancies):
            reordered_redundancies[matrix_display_ind[i], 0] = redundancy
        fold_mesh = ax_redundancy.pcolormesh(reordered_redundancies, cmap='inferno', rasterized=True)
        ax_redundancy.tick_params(labelbottom=False, labelleft=False, bottom=False)
        for spine in ['top', 'left', 'bottom']:
            ax_redundancy.spines[spine].set_visible(False)
        if bicluster and (any_arc_columns or not conc_colorbar):
            ax_corner = cg.fig.add_subplot(new_gs[0, 0])
            ax_corner.axis('off')
            ax_fold_cbar = mptinset.inset_axes(ax_corner, width='85%', height='20%', loc='center left')
            cg.fig.colorbar(fold_mesh, cax=ax_fold_cbar, orientation='horizontal', label='Instances')
            ax_fold_cbar.xaxis.set_label_position('top')
            largest_redundancy = reordered_redundancies.max()
            if largest_redundancy >= 10:
                tick_step = (largest_redundancy // 10) * 5
                ax_fold_cbar.xaxis.set_major_locator(mpltick.MultipleLocator(tick_step))
        else:
            ax_fold_cbar = mptinset.inset_axes(cg.ax_row_dendrogram, width='15%', height='15%', loc='lower left')
            cg.fig.colorbar(fold_mesh, cax=ax_fold_cbar, label='Instances')
            ax_fold_cbar.yaxis.set_label_position('left')
    if conc_colorbar:
        if bicluster:
            if fold_dist is not None and any_arc_columns:
                ax_conc_cbar = mptinset.inset_axes(cg.ax_col_dendrogram, width='100%', height='100%', 
                                                   bbox_to_anchor=(1.01, 0.4, 0.19, 0.2), bbox_transform=cg.ax_col_dendrogram.transAxes, borderpad=0)
            else:
                ax_corner = cg.fig.add_subplot(new_gs[0, 0])
                ax_corner.axis('off')
                ax_conc_cbar = mptinset.inset_axes(ax_corner, width='80%', height='20%', loc='center left')
            cg.fig.colorbar(mesh, cax=ax_conc_cbar, orientation='horizontal', label='Conc.')
            ax_conc_cbar.xaxis.set_label_position('top')
        else:
            ax_conc_cbar = mptinset.inset_axes(cg.ax_row_dendrogram, width='15%', height='15%', loc='upper left')
            cg.fig.colorbar(mesh, cax=ax_conc_cbar, label='Conc.')
            ax_conc_cbar.yaxis.set_label_position('left')

def deduplicateoscillators(report):
    """Eliminate oscillators that are extremely similar to another oscillator in each system, in-place."""
    if not 'ftpoints' in report:
        return
    distance_cutoff = 15 * len(report['species_names']) / report['ftpoints']
    def isorbitfar(orbit_from, orbit_to):
        min_distances = []
        for pt in range(orbit_from.shape[0]):
            min_distance = np.min(np.linalg.norm(orbit_to - orbit_from[pt, :], axis=1))
            if min_distance > distance_cutoff * 5:
                return True
            min_distances.append(min_distance)
        avg_min_distance = np.mean(min_distances)
        return avg_min_distance > distance_cutoff
    for pset in report['psets']:
        seen_orbits = []
        attractors = pset['attractors']
        for i in reversed(range(len(attractors))):
            attractor = attractors[i]
            if not isoscillator(attractor):
                continue
            orbit = np.array(attractor['orbit'])
            is_duplicate = False
            for seen_orbit in seen_orbits:
                if not (isorbitfar(orbit, seen_orbit) or isorbitfar(seen_orbit, orbit)):
                    is_duplicate = True
                    break
            if is_duplicate:
                del attractors[i]
            else:
                seen_orbits.append(orbit)

def droposcillators(report):
    """Eliminate all systems containing any oscillatory attractors, in-place."""
    report['psets'] = [p for p in report['psets'] if not any(isoscillator(a) for a in p['attractors'])]

def parse_systemtype(system_spec):
    """
    Parse a system type/summary specification.

    Examples:
    - "4att3ms" to match four-attractor systems with three species concentrations' monotonically correlated to each other
    - "4" to match four-attractor systems
    - "else" for a default rule

    Returns an object usable as a key by specificrulevalue.
    """
    if system_spec == 'else':
        return None
    elif 'att' in system_spec:
        att, ms_rest = system_spec.split('att')
        return (int(att), int(ms_rest.split('ms')[0]))
    else:
        return int(system_spec)

def parse_downsample(arg_list):
    """Parse a list of downsampling policies into a dict usable by specificrulevalue."""
    def parse_one(arg):
        """
        Parse a single downsampling policy.

        A downsampling policy consists of a system type (per parse_systemtype), a colon, and a limit or retention probability.
        A string ending in a percent sign is interpreted as a retention probability; otherwise, the policy value must be an integer specifying a limit.

        Returns a key-value pair usable by specificrulevalue.
        """
        column, downsample = arg.split(':')
        if not downsample.endswith('%'):
            downsample = int(downsample)
        return (parse_systemtype(column), downsample)
    return dict(parse_one(arg) for arg in arg_list) if arg_list else None

if __name__ == "__main__":
    parser = argparse.ArgumentParser()
    parser.add_argument('report', type=str, help='input JSON report filename')
    parser.add_argument('graph', type=str, help='output graph image filename')
    parser.add_argument('--dpi', type=int, default=150, help='output bitmap image DPI')
    parser.add_argument('--figsize', type=float, nargs=2, help='figure dimensions in inches')
    parser.add_argument('--fontsize', type=float, help='default font size')
    parser.add_argument('--majorfontsize', type=float, help='font size for prominent text')
    parser.add_argument('--pointonly', action='store_true', help='do not show systems involving oscillators')
    subcmds = parser.add_subparsers(dest='command', required=True, help='kind of graph to make')
    table_parser = subcmds.add_parser('table')
    table_parser.add_argument('--counts', action='store_true', help='display counts in populated cells')
    table_parser.add_argument('--colorbar', action='store_true', help='show colorbar even when counts are displayed')
    scatterplot_parser = subcmds.add_parser('scatterplot')
    scatterplot_parser.add_argument('--line', action='store_true', help='connect attractors from the same parameter set')
    scatterplot_parser.add_argument('--contour', nargs='?', type=float, const=0.1, help='show density contour lines (starting at a CDF quantile)')
    scatterplot_parser.add_argument('--reduction', type=str, help='species for dimensions: X1,X2/Y1,Y2 (negatives allowed) or "pca" to run PCA')
    scatterplot_parser.add_argument('--downsample', nargs='+', type=str, help='chance of keeping a parameter set with specified type, e.g. 2:10% or 4att3ms:0')
    scatterplot_parser.add_argument('--density-downsample', '--dds', nargs='+', type=str, help='downsampling rules for purposes of density estimation')
    scatterplot_parser.add_argument('--focus', nargs='*', type=str, help='type(s) of parameter sets to focus on, e.g. 3att4ms or 4')
    scatterplot_parser.add_argument('--focus-osc', action='store_true', help='always focus parameter sets containing oscillations')
    scatterplot_parser.add_argument('--color', '--cc', action='store_true', help='color lines by parameter set type')
    scatterplot_parser.add_argument('--square', action='store_true', help='always use square axes')
    heatmap_parser = subcmds.add_parser('heatmap')
    heatmap_parser.add_argument('--colorbar', action='store_true', help='add colorbar for species concentrations')
    heatmap_parser.add_argument('--connect', type=str, choices=['arc', 'straight'], help='connect attractors from the same parameter set')
    heatmap_parser.add_argument('--connect-downsample', '--cds', nargs='+', help='downsample connectors e.g. 3att4ms:10% or 4att2ms:5')
    heatmap_parser.add_argument('--color-coordinate', '--cc', action='store_true', help='coordinate connection column label colors with scatterplot focus')
    heatmap_parser.add_argument('--downsample', nargs='+', type=str, help='chance of keeping a parameter set with specified type, e.g. e.g. 2:10% or 4att3ms:0')
    heatmap_parser.add_argument('--orbits', type=int, default=1, help='number of orbits to display for oscillatory attractors')
    heatmap_parser.add_argument('--osc-together', '--ot', nargs='?', type=float, const=1, default=0, help='cluster oscillatory attractors near each other')
    heatmap_parser.add_argument('--fold', type=float, help='distance under which attractors will be combined into one heatmap row')
    heatmap_parser.add_argument('--bicluster', action='store_true', help='also cluster genes')
    args = parser.parse_args()
    with open(args.report) as f:
        report = json.loads(f.read())
    if args.pointonly:
        droposcillators(report)
    else:
        deduplicateoscillators(report)
    if args.fontsize is not None:
        plt.rc('font', size=args.fontsize)
    figsize = tuple(args.figsize) if args.figsize is not None else None
    if args.command == 'table':
        plotmultistability(report, figsize=figsize, label_counts=args.counts, colorbar=(args.colorbar or not args.counts))
    elif args.command == 'scatterplot':
        reduction = PCA2D() if args.reduction == 'pca' else AverageLog(args.reduction)
        focus = {parse_systemtype(spec): True for spec in args.focus} if args.focus else None
        square = args.square or (args.reduction == 'pca')
        plotattractors(report, reduction, figsize=figsize, labelsize=args.majorfontsize, connect_psets=args.line, contour=args.contour, 
                      downsample=parse_downsample(args.downsample), density_downsample=parse_downsample(args.density_downsample),
                      focus=focus, focus_osc=args.focus_osc, color_code=args.color, square=square)
    elif args.command == 'heatmap':
        if figsize is None and args.fontsize is None:
            plt.rc('font', size=18)
        plotheatmap(report, figsize=figsize, labelsize=args.majorfontsize, conc_colorbar=args.colorbar, arcs=args.connect, downsample=parse_downsample(args.downsample),
                    arc_downsample=parse_downsample(args.connect_downsample), color_columns=args.color_coordinate, osc_orbits=args.orbits,
                    fold_dist=args.fold, bicluster=args.bicluster, osc_linkage=args.osc_together)
    plt.savefig(args.graph, dpi=args.dpi)
    plt.close()
