# Supplementary material for: Identification, visualization, statistical analysis and mathematical modeling of high-feedback loops in gene regulatory networks
Source: BMC Bioinformatics. 2021 Oct 4;22:481. doi: 10.1186/s12859-021-04405-z (PMC8489061; doi:10.1186/s12859-021-04405-z)
Supplement: Supplementary file 5 — Additional file 5. Repository snapshot (ZIP): Archive of the HiLoop repository, including code and network structures. [file 12859_2021_4405_MOESM5_ESM.zip › trrust.gxml]

<?xml version='1.0' encoding='utf-8'?>
<graphml xmlns="http://graphml.graphdrawing.org/xmlns" xmlns:xsi="http://www.w3.org/2001/XMLSchema-instance" xsi:schemaLocation="http://graphml.graphdrawing.org/xmlns http://graphml.graphdrawing.org/xmlns/1.0/graphml.xsd">
  <key attr.name="repress" attr.type="boolean" for="edge" id="d1" />
  <key attr.name="name" attr.type="string" for="node" id="d0" />
  <graph edgedefault="directed">
    <node id="0">
      <data key="d0">AATF</data>
    </node>
    <node id="1">
      <data key="d0">BAX</data>
    </node>
    <node id="2">
      <data key="d0">CDKN1A</data>
    </node>
    <node id="3">
      <data key="d0">KLK3</data>
    </node>
    <node id="4">
      <data key="d0">MYC</data>
    </node>
    <node id="5">
      <data key="d0">TP53</data>
    </node>
    <node id="6">
      <data key="d0">ABL1</data>
    </node>
    <node id="7">
      <data key="d0">BCL2</data>
    </node>
    <node id="8">
      <data key="d0">BCL6</data>
    </node>
    <node id="9">
      <data key="d0">CCND2</data>
    </node>
    <node id="10">
      <data key="d0">CSF1</data>
    </node>
    <node id="11">
      <data key="d0">FOXO3</data>
    </node>
    <node id="12">
      <data key="d0">JUN</data>
    </node>
    <node id="13">
      <data key="d0">PIM1</data>
    </node>
    <node id="14">
      <data key="d0">AES</data>
    </node>
    <node id="15">
      <data key="d0">EPHA3</data>
    </node>
    <node id="16">
      <data key="d0">LEF1</data>
    </node>
    <node id="17">
      <data key="d0">RND3</data>
    </node>
    <node id="18">
      <data key="d0">AHR</data>
    </node>
    <node id="19">
      <data key="d0">ABCG2</data>
    </node>
    <node id="20">
      <data key="d0">AHRR</data>
    </node>
    <node id="21">
      <data key="d0">ARNT</data>
    </node>
    <node id="22">
      <data key="d0">BRCA1</data>
    </node>
    <node id="23">
      <data key="d0">CA9</data>
    </node>
    <node id="24">
      <data key="d0">CCND1</data>
    </node>
    <node id="25">
      <data key="d0">CCNG2</data>
    </node>
    <node id="26">
      <data key="d0">CYP1A1</data>
    </node>
    <node id="27">
      <data key="d0">CYP1A2</data>
    </node>
    <node id="28">
      <data key="d0">CYP1B1</data>
    </node>
    <node id="29">
      <data key="d0">CYP2B6</data>
    </node>
    <node id="30">
      <data key="d0">FOS</data>
    </node>
    <node id="31">
      <data key="d0">IL13</data>
    </node>
    <node id="32">
      <data key="d0">IL1B</data>
    </node>
    <node id="33">
      <data key="d0">IL6</data>
    </node>
    <node id="34">
      <data key="d0">MFSD2A</data>
    </node>
    <node id="35">
      <data key="d0">MT2A</data>
    </node>
    <node id="36">
      <data key="d0">PCNA</data>
    </node>
    <node id="37">
      <data key="d0">RFC3</data>
    </node>
    <node id="38">
      <data key="d0">UGT1A1</data>
    </node>
    <node id="39">
      <data key="d0">UGT1A6</data>
    </node>
    <node id="40">
      <data key="d0">AIP</data>
    </node>
    <node id="41">
      <data key="d0">GREB1</data>
    </node>
    <node id="42">
      <data key="d0">NFKB2</data>
    </node>
    <node id="43">
      <data key="d0">RSF1</data>
    </node>
    <node id="44">
      <data key="d0">TFF1</data>
    </node>
    <node id="45">
      <data key="d0">AIRE</data>
    </node>
    <node id="46">
      <data key="d0">CHRNA1</data>
    </node>
    <node id="47">
      <data key="d0">ANKRD1</data>
    </node>
    <node id="48">
      <data key="d0">NPPA</data>
    </node>
    <node id="49">
      <data key="d0">APBB1</data>
    </node>
    <node id="50">
      <data key="d0">GMPS</data>
    </node>
    <node id="51">
      <data key="d0">APC</data>
    </node>
    <node id="52">
      <data key="d0">AKT1</data>
    </node>
    <node id="53">
      <data key="d0">AMHR2</data>
    </node>
    <node id="54">
      <data key="d0">BIRC5</data>
    </node>
    <node id="55">
      <data key="d0">DLG1</data>
    </node>
    <node id="56">
      <data key="d0">DNMT1</data>
    </node>
    <node id="57">
      <data key="d0">F8</data>
    </node>
    <node id="58">
      <data key="d0">KLF4</data>
    </node>
    <node id="59">
      <data key="d0">NOS2</data>
    </node>
    <node id="60">
      <data key="d0">ODC1</data>
    </node>
    <node id="61">
      <data key="d0">PTGS2</data>
    </node>
    <node id="62">
      <data key="d0">SGK1</data>
    </node>
    <node id="63">
      <data key="d0">APEX1</data>
    </node>
    <node id="64">
      <data key="d0">CCL2</data>
    </node>
    <node id="65">
      <data key="d0">CD19</data>
    </node>
    <node id="66">
      <data key="d0">CYP11B2</data>
    </node>
    <node id="67">
      <data key="d0">NFKB1</data>
    </node>
    <node id="68">
      <data key="d0">PTH</data>
    </node>
    <node id="69">
      <data key="d0">RELA</data>
    </node>
    <node id="70">
      <data key="d0">SLC5A5</data>
    </node>
    <node id="71">
      <data key="d0">AR</data>
    </node>
    <node id="72">
      <data key="d0">ACTA1</data>
    </node>
    <node id="73">
      <data key="d0">AKR1C3</data>
    </node>
    <node id="74">
      <data key="d0">ALDH1A3</data>
    </node>
    <node id="75">
      <data key="d0">ARG1</data>
    </node>
    <node id="76">
      <data key="d0">ARG2</data>
    </node>
    <node id="77">
      <data key="d0">ATAD2</data>
    </node>
    <node id="78">
      <data key="d0">BSG</data>
    </node>
    <node id="79">
      <data key="d0">BTG1</data>
    </node>
    <node id="80">
      <data key="d0">BTG2</data>
    </node>
    <node id="81">
      <data key="d0">CDK20</data>
    </node>
    <node id="82">
      <data key="d0">CDC6</data>
    </node>
    <node id="83">
      <data key="d0">CDH1</data>
    </node>
    <node id="84">
      <data key="d0">CDH11</data>
    </node>
    <node id="85">
      <data key="d0">CDH2</data>
    </node>
    <node id="86">
      <data key="d0">CDK6</data>
    </node>
    <node id="87">
      <data key="d0">CLK3</data>
    </node>
    <node id="88">
      <data key="d0">CRH</data>
    </node>
    <node id="89">
      <data key="d0">CRISP1</data>
    </node>
    <node id="90">
      <data key="d0">CRISP3</data>
    </node>
    <node id="91">
      <data key="d0">CTNNB1</data>
    </node>
    <node id="92">
      <data key="d0">CYP7B1</data>
    </node>
    <node id="93">
      <data key="d0">EGFR</data>
    </node>
    <node id="94">
      <data key="d0">ELK4</data>
    </node>
    <node id="95">
      <data key="d0">EP300</data>
    </node>
    <node id="96">
      <data key="d0">ERBB2</data>
    </node>
    <node id="97">
      <data key="d0">ERBB3</data>
    </node>
    <node id="98">
      <data key="d0">ETV1</data>
    </node>
    <node id="99">
      <data key="d0">FKBP4</data>
    </node>
    <node id="100">
      <data key="d0">FN1</data>
    </node>
    <node id="101">
      <data key="d0">FOLH1</data>
    </node>
    <node id="102">
      <data key="d0">FOXA1</data>
    </node>
    <node id="103">
      <data key="d0">GNMT</data>
    </node>
    <node id="104">
      <data key="d0">GTF2F1</data>
    </node>
    <node id="105">
      <data key="d0">HMMR</data>
    </node>
    <node id="106">
      <data key="d0">HMOX1</data>
    </node>
    <node id="107">
      <data key="d0">IFI16</data>
    </node>
    <node id="108">
      <data key="d0">IGF1R</data>
    </node>
    <node id="109">
      <data key="d0">IGFBP3</data>
    </node>
    <node id="110">
      <data key="d0">KISS1</data>
    </node>
    <node id="111">
      <data key="d0">KISS1R</data>
    </node>
    <node id="112">
      <data key="d0">KLF5</data>
    </node>
    <node id="113">
      <data key="d0">KLK1</data>
    </node>
    <node id="114">
      <data key="d0">KLK2</data>
    </node>
    <node id="115">
      <data key="d0">KLK4</data>
    </node>
    <node id="116">
      <data key="d0">MED1</data>
    </node>
    <node id="117">
      <data key="d0">MID1</data>
    </node>
    <node id="118">
      <data key="d0">MUC1</data>
    </node>
    <node id="119">
      <data key="d0">NAT1</data>
    </node>
    <node id="120">
      <data key="d0">NDRG1</data>
    </node>
    <node id="121">
      <data key="d0">NKX3-1</data>
    </node>
    <node id="122">
      <data key="d0">NOV</data>
    </node>
    <node id="123">
      <data key="d0">NRAS</data>
    </node>
    <node id="124">
      <data key="d0">PC</data>
    </node>
    <node id="125">
      <data key="d0">PSCA</data>
    </node>
    <node id="126">
      <data key="d0">PEBP1</data>
    </node>
    <node id="127">
      <data key="d0">PIGR</data>
    </node>
    <node id="128">
      <data key="d0">PIP</data>
    </node>
    <node id="129">
      <data key="d0">PMEPA1</data>
    </node>
    <node id="130">
      <data key="d0">PNRC1</data>
    </node>
    <node id="131">
      <data key="d0">PTEN</data>
    </node>
    <node id="132">
      <data key="d0">PTPN1</data>
    </node>
    <node id="133">
      <data key="d0">REST</data>
    </node>
    <node id="134">
      <data key="d0">SEPT7</data>
    </node>
    <node id="135">
      <data key="d0">SERPINB5</data>
    </node>
    <node id="136">
      <data key="d0">SESN1</data>
    </node>
    <node id="137">
      <data key="d0">SRD5A3</data>
    </node>
    <node id="138">
      <data key="d0">STIM1</data>
    </node>
    <node id="139">
      <data key="d0">TBP</data>
    </node>
    <node id="140">
      <data key="d0">TCF7L2</data>
    </node>
    <node id="141">
      <data key="d0">TGFA</data>
    </node>
    <node id="142">
      <data key="d0">TH</data>
    </node>
    <node id="143">
      <data key="d0">TJP1</data>
    </node>
    <node id="144">
      <data key="d0">TMPRSS2</data>
    </node>
    <node id="145">
      <data key="d0">TRPS1</data>
    </node>
    <node id="146">
      <data key="d0">TSC1</data>
    </node>
    <node id="147">
      <data key="d0">TSC2</data>
    </node>
    <node id="148">
      <data key="d0">UCN</data>
    </node>
    <node id="149">
      <data key="d0">UGT2B15</data>
    </node>
    <node id="150">
      <data key="d0">USP26</data>
    </node>
    <node id="151">
      <data key="d0">VEGFA</data>
    </node>
    <node id="152">
      <data key="d0">VIM</data>
    </node>
    <node id="153">
      <data key="d0">WEE1</data>
    </node>
    <node id="154">
      <data key="d0">WNT7B</data>
    </node>
    <node id="155">
      <data key="d0">XIAP</data>
    </node>
    <node id="156">
      <data key="d0">ARID1A</data>
    </node>
    <node id="157">
      <data key="d0">IGH</data>
    </node>
    <node id="158">
      <data key="d0">SMAD3</data>
    </node>
    <node id="159">
      <data key="d0">ARID1B</data>
    </node>
    <node id="160">
      <data key="d0">ARID3A</data>
    </node>
    <node id="161">
      <data key="d0">CDK1</data>
    </node>
    <node id="162">
      <data key="d0">CR2</data>
    </node>
    <node id="163">
      <data key="d0">E2F1</data>
    </node>
    <node id="164">
      <data key="d0">PML</data>
    </node>
    <node id="165">
      <data key="d0">RBL1</data>
    </node>
    <node id="166">
      <data key="d0">BHLHE40</data>
    </node>
    <node id="167">
      <data key="d0">CCNE1</data>
    </node>
    <node id="168">
      <data key="d0">CDK2</data>
    </node>
    <node id="169">
      <data key="d0">CTSD</data>
    </node>
    <node id="170">
      <data key="d0">EGLN2</data>
    </node>
    <node id="171">
      <data key="d0">EPO</data>
    </node>
    <node id="172">
      <data key="d0">ESR1</data>
    </node>
    <node id="173">
      <data key="d0">GAD1</data>
    </node>
    <node id="174">
      <data key="d0">HIF1A</data>
    </node>
    <node id="175">
      <data key="d0">RELB</data>
    </node>
    <node id="176">
      <data key="d0">ARNTL</data>
    </node>
    <node id="177">
      <data key="d0">CRY1</data>
    </node>
    <node id="178">
      <data key="d0">CRY2</data>
    </node>
    <node id="179">
      <data key="d0">PER1</data>
    </node>
    <node id="180">
      <data key="d0">PER2</data>
    </node>
    <node id="181">
      <data key="d0">PER3</data>
    </node>
    <node id="182">
      <data key="d0">ARNTL2</data>
    </node>
    <node id="183">
      <data key="d0">SERPINE1</data>
    </node>
    <node id="184">
      <data key="d0">ARX</data>
    </node>
    <node id="185">
      <data key="d0">KDM5C</data>
    </node>
    <node id="186">
      <data key="d0">LMO1</data>
    </node>
    <node id="187">
      <data key="d0">PAX4</data>
    </node>
    <node id="188">
      <data key="d0">SHOX2</data>
    </node>
    <node id="189">
      <data key="d0">ASCL1</data>
    </node>
    <node id="190">
      <data key="d0">CHRNA3</data>
    </node>
    <node id="191">
      <data key="d0">CHRNA5</data>
    </node>
    <node id="192">
      <data key="d0">CHRNB4</data>
    </node>
    <node id="193">
      <data key="d0">DKK1</data>
    </node>
    <node id="194">
      <data key="d0">IGF2</data>
    </node>
    <node id="195">
      <data key="d0">PCSK6</data>
    </node>
    <node id="196">
      <data key="d0">TPH1</data>
    </node>
    <node id="197">
      <data key="d0">ASH1L</data>
    </node>
    <node id="198">
      <data key="d0">TGFB1</data>
    </node>
    <node id="199">
      <data key="d0">TIMP1</data>
    </node>
    <node id="200">
      <data key="d0">ASXL1</data>
    </node>
    <node id="201">
      <data key="d0">FABP4</data>
    </node>
    <node id="202">
      <data key="d0">ATF1</data>
    </node>
    <node id="203">
      <data key="d0">CCNA1</data>
    </node>
    <node id="204">
      <data key="d0">CFTR</data>
    </node>
    <node id="205">
      <data key="d0">CGA</data>
    </node>
    <node id="206">
      <data key="d0">CYP11B1</data>
    </node>
    <node id="207">
      <data key="d0">FLT1</data>
    </node>
    <node id="208">
      <data key="d0">FTH1</data>
    </node>
    <node id="209">
      <data key="d0">GABPA</data>
    </node>
    <node id="210">
      <data key="d0">IL10</data>
    </node>
    <node id="211">
      <data key="d0">LDHA</data>
    </node>
    <node id="212">
      <data key="d0">MAP1LC3B</data>
    </node>
    <node id="213">
      <data key="d0">MITF</data>
    </node>
    <node id="214">
      <data key="d0">MUC2</data>
    </node>
    <node id="215">
      <data key="d0">NTS</data>
    </node>
    <node id="216">
      <data key="d0">PCSK1</data>
    </node>
    <node id="217">
      <data key="d0">PLAUR</data>
    </node>
    <node id="218">
      <data key="d0">SLC20A1</data>
    </node>
    <node id="219">
      <data key="d0">SLC22A8</data>
    </node>
    <node id="220">
      <data key="d0">TGFB2</data>
    </node>
    <node id="221">
      <data key="d0">TOP2A</data>
    </node>
    <node id="222">
      <data key="d0">USP7</data>
    </node>
    <node id="223">
      <data key="d0">ATF2</data>
    </node>
    <node id="224">
      <data key="d0">APOC3</data>
    </node>
    <node id="225">
      <data key="d0">ATF3</data>
    </node>
    <node id="226">
      <data key="d0">DUSP1</data>
    </node>
    <node id="227">
      <data key="d0">DUSP10</data>
    </node>
    <node id="228">
      <data key="d0">FAS</data>
    </node>
    <node id="229">
      <data key="d0">FASLG</data>
    </node>
    <node id="230">
      <data key="d0">KAT5</data>
    </node>
    <node id="231">
      <data key="d0">IFNB1</data>
    </node>
    <node id="232">
      <data key="d0">IFNG</data>
    </node>
    <node id="233">
      <data key="d0">IMPDH2</data>
    </node>
    <node id="234">
      <data key="d0">INS</data>
    </node>
    <node id="235">
      <data key="d0">ITGB8</data>
    </node>
    <node id="236">
      <data key="d0">MAP3K1</data>
    </node>
    <node id="237">
      <data key="d0">MMP2</data>
    </node>
    <node id="238">
      <data key="d0">NOS3</data>
    </node>
    <node id="239">
      <data key="d0">PCK1</data>
    </node>
    <node id="240">
      <data key="d0">PCK2</data>
    </node>
    <node id="241">
      <data key="d0">PLAT</data>
    </node>
    <node id="242">
      <data key="d0">PLAU</data>
    </node>
    <node id="243">
      <data key="d0">POLB</data>
    </node>
    <node id="244">
      <data key="d0">RETN</data>
    </node>
    <node id="245">
      <data key="d0">ST3GAL5</data>
    </node>
    <node id="246">
      <data key="d0">TNF</data>
    </node>
    <node id="247">
      <data key="d0">ADIPOR1</data>
    </node>
    <node id="248">
      <data key="d0">ADIPOR2</data>
    </node>
    <node id="249">
      <data key="d0">AK4</data>
    </node>
    <node id="250">
      <data key="d0">ASNS</data>
    </node>
    <node id="251">
      <data key="d0">CCL5</data>
    </node>
    <node id="252">
      <data key="d0">CD82</data>
    </node>
    <node id="253">
      <data key="d0">DDIT3</data>
    </node>
    <node id="254">
      <data key="d0">GDF15</data>
    </node>
    <node id="255">
      <data key="d0">ID1</data>
    </node>
    <node id="256">
      <data key="d0">PCLAF</data>
    </node>
    <node id="257">
      <data key="d0">LDLR</data>
    </node>
    <node id="258">
      <data key="d0">PENK</data>
    </node>
    <node id="259">
      <data key="d0">SELE</data>
    </node>
    <node id="260">
      <data key="d0">ATF4</data>
    </node>
    <node id="261">
      <data key="d0">APOE</data>
    </node>
    <node id="262">
      <data key="d0">ATG5</data>
    </node>
    <node id="263">
      <data key="d0">BGLAP</data>
    </node>
    <node id="264">
      <data key="d0">CEBPB</data>
    </node>
    <node id="265">
      <data key="d0">CHAC1</data>
    </node>
    <node id="266">
      <data key="d0">CXCL8</data>
    </node>
    <node id="267">
      <data key="d0">DDIT4</data>
    </node>
    <node id="268">
      <data key="d0">DDR2</data>
    </node>
    <node id="269">
      <data key="d0">DISC1</data>
    </node>
    <node id="270">
      <data key="d0">F7</data>
    </node>
    <node id="271">
      <data key="d0">FGF19</data>
    </node>
    <node id="272">
      <data key="d0">FGF21</data>
    </node>
    <node id="273">
      <data key="d0">HRK</data>
    </node>
    <node id="274">
      <data key="d0">HSPA5</data>
    </node>
    <node id="275">
      <data key="d0">IGFBP1</data>
    </node>
    <node id="276">
      <data key="d0">IRF7</data>
    </node>
    <node id="277">
      <data key="d0">MCL1</data>
    </node>
    <node id="278">
      <data key="d0">NDC80</data>
    </node>
    <node id="279">
      <data key="d0">NUPR1</data>
    </node>
    <node id="280">
      <data key="d0">S100P</data>
    </node>
    <node id="281">
      <data key="d0">SIGMAR1</data>
    </node>
    <node id="282">
      <data key="d0">SIRT1</data>
    </node>
    <node id="283">
      <data key="d0">SIRT2</data>
    </node>
    <node id="284">
      <data key="d0">TNFRSF10B</data>
    </node>
    <node id="285">
      <data key="d0">TRIB3</data>
    </node>
    <node id="286">
      <data key="d0">ATF5</data>
    </node>
    <node id="287">
      <data key="d0">CCND3</data>
    </node>
    <node id="288">
      <data key="d0">CREB1</data>
    </node>
    <node id="289">
      <data key="d0">EGR1</data>
    </node>
    <node id="290">
      <data key="d0">SH2D1A</data>
    </node>
    <node id="291">
      <data key="d0">ATF6</data>
    </node>
    <node id="292">
      <data key="d0">ATP2A2</data>
    </node>
    <node id="293">
      <data key="d0">DNAJC3</data>
    </node>
    <node id="294">
      <data key="d0">MAFA</data>
    </node>
    <node id="295">
      <data key="d0">NR0B2</data>
    </node>
    <node id="296">
      <data key="d0">NUCB1</data>
    </node>
    <node id="297">
      <data key="d0">PDX1</data>
    </node>
    <node id="298">
      <data key="d0">RTN3</data>
    </node>
    <node id="299">
      <data key="d0">SRF</data>
    </node>
    <node id="300">
      <data key="d0">STARD4</data>
    </node>
    <node id="301">
      <data key="d0">WBP1</data>
    </node>
    <node id="302">
      <data key="d0">XBP1</data>
    </node>
    <node id="303">
      <data key="d0">ATF7</data>
    </node>
    <node id="304">
      <data key="d0">TAF12</data>
    </node>
    <node id="305">
      <data key="d0">ATM</data>
    </node>
    <node id="306">
      <data key="d0">APLF</data>
    </node>
    <node id="307">
      <data key="d0">CFLAR</data>
    </node>
    <node id="308">
      <data key="d0">FOXM1</data>
    </node>
    <node id="309">
      <data key="d0">GADD45A</data>
    </node>
    <node id="310">
      <data key="d0">KLRK1</data>
    </node>
    <node id="311">
      <data key="d0">MTF1</data>
    </node>
    <node id="312">
      <data key="d0">PBK</data>
    </node>
    <node id="313">
      <data key="d0">PMAIP1</data>
    </node>
    <node id="314">
      <data key="d0">PVR</data>
    </node>
    <node id="315">
      <data key="d0">SLC2A1</data>
    </node>
    <node id="316">
      <data key="d0">SP1</data>
    </node>
    <node id="317">
      <data key="d0">TERF1</data>
    </node>
    <node id="318">
      <data key="d0">ATOH1</data>
    </node>
    <node id="319">
      <data key="d0">HES6</data>
    </node>
    <node id="320">
      <data key="d0">ATRX</data>
    </node>
    <node id="321">
      <data key="d0">HBA1</data>
    </node>
    <node id="322">
      <data key="d0">HBA2</data>
    </node>
    <node id="323">
      <data key="d0">BACH1</data>
    </node>
    <node id="324">
      <data key="d0">MMP1</data>
    </node>
    <node id="325">
      <data key="d0">BACH2</data>
    </node>
    <node id="326">
      <data key="d0">IL2</data>
    </node>
    <node id="327">
      <data key="d0">BARD1</data>
    </node>
    <node id="328">
      <data key="d0">BARX2</data>
    </node>
    <node id="329">
      <data key="d0">BATF</data>
    </node>
    <node id="330">
      <data key="d0">CD2</data>
    </node>
    <node id="331">
      <data key="d0">BCL11A</data>
    </node>
    <node id="332">
      <data key="d0">GATA1</data>
    </node>
    <node id="333">
      <data key="d0">BCL3</data>
    </node>
    <node id="334">
      <data key="d0">CTCF</data>
    </node>
    <node id="335">
      <data key="d0">MYB</data>
    </node>
    <node id="336">
      <data key="d0">BCL2L1</data>
    </node>
    <node id="337">
      <data key="d0">CD80</data>
    </node>
    <node id="338">
      <data key="d0">CDKN2B</data>
    </node>
    <node id="339">
      <data key="d0">CHEK1</data>
    </node>
    <node id="340">
      <data key="d0">FCER2</data>
    </node>
    <node id="341">
      <data key="d0">HDAC7</data>
    </node>
    <node id="342">
      <data key="d0">IRF4</data>
    </node>
    <node id="343">
      <data key="d0">LITAF</data>
    </node>
    <node id="344">
      <data key="d0">PDCD2</data>
    </node>
    <node id="345">
      <data key="d0">STAT3</data>
    </node>
    <node id="346">
      <data key="d0">SUMO1</data>
    </node>
    <node id="347">
      <data key="d0">BDP1</data>
    </node>
    <node id="348">
      <data key="d0">RB1</data>
    </node>
    <node id="349">
      <data key="d0">BHLHE41</data>
    </node>
    <node id="350">
      <data key="d0">MLH1</data>
    </node>
    <node id="351">
      <data key="d0">BIN1</data>
    </node>
    <node id="352">
      <data key="d0">BMI1</data>
    </node>
    <node id="353">
      <data key="d0">TERT</data>
    </node>
    <node id="354">
      <data key="d0">BPTF</data>
    </node>
    <node id="355">
      <data key="d0">HOXC8</data>
    </node>
    <node id="356">
      <data key="d0">AREG</data>
    </node>
    <node id="357">
      <data key="d0">ASPM</data>
    </node>
    <node id="358">
      <data key="d0">BRCA2</data>
    </node>
    <node id="359">
      <data key="d0">CASR</data>
    </node>
    <node id="360">
      <data key="d0">CCNB1</data>
    </node>
    <node id="361">
      <data key="d0">CDH3</data>
    </node>
    <node id="362">
      <data key="d0">CDKN1B</data>
    </node>
    <node id="363">
      <data key="d0">CXCL1</data>
    </node>
    <node id="364">
      <data key="d0">CYP19A1</data>
    </node>
    <node id="365">
      <data key="d0">DDB2</data>
    </node>
    <node id="366">
      <data key="d0">E2F6</data>
    </node>
    <node id="367">
      <data key="d0">FOXC1</data>
    </node>
    <node id="368">
      <data key="d0">FOXC2</data>
    </node>
    <node id="369">
      <data key="d0">FST</data>
    </node>
    <node id="370">
      <data key="d0">HMGA2</data>
    </node>
    <node id="371">
      <data key="d0">HNRNPA2B1</data>
    </node>
    <node id="372">
      <data key="d0">IFNA1</data>
    </node>
    <node id="373">
      <data key="d0">IGF1</data>
    </node>
    <node id="374">
      <data key="d0">IRF9</data>
    </node>
    <node id="375">
      <data key="d0">JAK1</data>
    </node>
    <node id="376">
      <data key="d0">JAK2</data>
    </node>
    <node id="377">
      <data key="d0">KHSRP</data>
    </node>
    <node id="378">
      <data key="d0">KRT17</data>
    </node>
    <node id="379">
      <data key="d0">KRT18</data>
    </node>
    <node id="380">
      <data key="d0">KRT5</data>
    </node>
    <node id="381">
      <data key="d0">MAD2L1</data>
    </node>
    <node id="382">
      <data key="d0">MDC1</data>
    </node>
    <node id="383">
      <data key="d0">MDM2</data>
    </node>
    <node id="384">
      <data key="d0">RNASEL</data>
    </node>
    <node id="385">
      <data key="d0">S100A2</data>
    </node>
    <node id="386">
      <data key="d0">STAT1</data>
    </node>
    <node id="387">
      <data key="d0">STAT2</data>
    </node>
    <node id="388">
      <data key="d0">TP63</data>
    </node>
    <node id="389">
      <data key="d0">XPC</data>
    </node>
    <node id="390">
      <data key="d0">DMC1</data>
    </node>
    <node id="391">
      <data key="d0">PSMD3</data>
    </node>
    <node id="392">
      <data key="d0">PSMD6</data>
    </node>
    <node id="393">
      <data key="d0">RAD51</data>
    </node>
    <node id="394">
      <data key="d0">BRD7</data>
    </node>
    <node id="395">
      <data key="d0">BRD2</data>
    </node>
    <node id="396">
      <data key="d0">BRD3</data>
    </node>
    <node id="397">
      <data key="d0">E2F3</data>
    </node>
    <node id="398">
      <data key="d0">BRIP1</data>
    </node>
    <node id="399">
      <data key="d0">BRPF1</data>
    </node>
    <node id="400">
      <data key="d0">ING5</data>
    </node>
    <node id="401">
      <data key="d0">MEAF6</data>
    </node>
    <node id="402">
      <data key="d0">BTAF1</data>
    </node>
    <node id="403">
      <data key="d0">DR1</data>
    </node>
    <node id="404">
      <data key="d0">BTF3</data>
    </node>
    <node id="405">
      <data key="d0">ABL2</data>
    </node>
    <node id="406">
      <data key="d0">EPHB2</data>
    </node>
    <node id="407">
      <data key="d0">HPSE2</data>
    </node>
    <node id="408">
      <data key="d0">MADCAM1</data>
    </node>
    <node id="409">
      <data key="d0">MRVI1</data>
    </node>
    <node id="410">
      <data key="d0">RRAS2</data>
    </node>
    <node id="411">
      <data key="d0">SSPN</data>
    </node>
    <node id="412">
      <data key="d0">HRAS</data>
    </node>
    <node id="413">
      <data key="d0">SPHK1</data>
    </node>
    <node id="414">
      <data key="d0">CBFA2T3</data>
    </node>
    <node id="415">
      <data key="d0">TCF12</data>
    </node>
    <node id="416">
      <data key="d0">ZNF652</data>
    </node>
    <node id="417">
      <data key="d0">CBFB</data>
    </node>
    <node id="418">
      <data key="d0">RUNX1</data>
    </node>
    <node id="419">
      <data key="d0">RUNX2</data>
    </node>
    <node id="420">
      <data key="d0">RUNX3</data>
    </node>
    <node id="421">
      <data key="d0">CBX7</data>
    </node>
    <node id="422">
      <data key="d0">CBX8</data>
    </node>
    <node id="423">
      <data key="d0">CDC5L</data>
    </node>
    <node id="424">
      <data key="d0">PLRG1</data>
    </node>
    <node id="425">
      <data key="d0">CDCA7L</data>
    </node>
    <node id="426">
      <data key="d0">MAOB</data>
    </node>
    <node id="427">
      <data key="d0">CDX1</data>
    </node>
    <node id="428">
      <data key="d0">DSC2</data>
    </node>
    <node id="429">
      <data key="d0">IRF2BP2</data>
    </node>
    <node id="430">
      <data key="d0">KRT20</data>
    </node>
    <node id="431">
      <data key="d0">POSTN</data>
    </node>
    <node id="432">
      <data key="d0">PPARG</data>
    </node>
    <node id="433">
      <data key="d0">CDX2</data>
    </node>
    <node id="434">
      <data key="d0">ABCB1</data>
    </node>
    <node id="435">
      <data key="d0">ACAT2</data>
    </node>
    <node id="436">
      <data key="d0">AXIN2</data>
    </node>
    <node id="437">
      <data key="d0">CDH17</data>
    </node>
    <node id="438">
      <data key="d0">ELMO3</data>
    </node>
    <node id="439">
      <data key="d0">FUT2</data>
    </node>
    <node id="440">
      <data key="d0">GSK3B</data>
    </node>
    <node id="441">
      <data key="d0">GSPT1</data>
    </node>
    <node id="442">
      <data key="d0">GSTP1</data>
    </node>
    <node id="443">
      <data key="d0">GUCY2C</data>
    </node>
    <node id="444">
      <data key="d0">HEPH</data>
    </node>
    <node id="445">
      <data key="d0">LCT</data>
    </node>
    <node id="446">
      <data key="d0">MEP1A</data>
    </node>
    <node id="447">
      <data key="d0">MUC17</data>
    </node>
    <node id="448">
      <data key="d0">REG4</data>
    </node>
    <node id="449">
      <data key="d0">SLC15A1</data>
    </node>
    <node id="450">
      <data key="d0">SLC9A2</data>
    </node>
    <node id="451">
      <data key="d0">TFF3</data>
    </node>
    <node id="452">
      <data key="d0">UGT1A10</data>
    </node>
    <node id="453">
      <data key="d0">UGT1A8</data>
    </node>
    <node id="454">
      <data key="d0">UGT2B17</data>
    </node>
    <node id="455">
      <data key="d0">VDR</data>
    </node>
    <node id="456">
      <data key="d0">CEBPA</data>
    </node>
    <node id="457">
      <data key="d0">AFP</data>
    </node>
    <node id="458">
      <data key="d0">ALB</data>
    </node>
    <node id="459">
      <data key="d0">CD163</data>
    </node>
    <node id="460">
      <data key="d0">CRMP1</data>
    </node>
    <node id="461">
      <data key="d0">CSF2RA</data>
    </node>
    <node id="462">
      <data key="d0">CSF3R</data>
    </node>
    <node id="463">
      <data key="d0">CXCR2</data>
    </node>
    <node id="464">
      <data key="d0">CYP3A4</data>
    </node>
    <node id="465">
      <data key="d0">DEFA1</data>
    </node>
    <node id="466">
      <data key="d0">DEFA3</data>
    </node>
    <node id="467">
      <data key="d0">ELANE</data>
    </node>
    <node id="468">
      <data key="d0">F9</data>
    </node>
    <node id="469">
      <data key="d0">GAPDH</data>
    </node>
    <node id="470">
      <data key="d0">HAMP</data>
    </node>
    <node id="471">
      <data key="d0">HK3</data>
    </node>
    <node id="472">
      <data key="d0">HOMER3</data>
    </node>
    <node id="473">
      <data key="d0">HSD17B11</data>
    </node>
    <node id="474">
      <data key="d0">HSPA4</data>
    </node>
    <node id="475">
      <data key="d0">ICAM1</data>
    </node>
    <node id="476">
      <data key="d0">IL3</data>
    </node>
    <node id="477">
      <data key="d0">IL5</data>
    </node>
    <node id="478">
      <data key="d0">INSR</data>
    </node>
    <node id="479">
      <data key="d0">ITGAX</data>
    </node>
    <node id="480">
      <data key="d0">LEP</data>
    </node>
    <node id="481">
      <data key="d0">MAD1L1</data>
    </node>
    <node id="482">
      <data key="d0">MSR1</data>
    </node>
    <node id="483">
      <data key="d0">PRL</data>
    </node>
    <node id="484">
      <data key="d0">S100A9</data>
    </node>
    <node id="485">
      <data key="d0">SAA1</data>
    </node>
    <node id="486">
      <data key="d0">SERPINC1</data>
    </node>
    <node id="487">
      <data key="d0">SFTPD</data>
    </node>
    <node id="488">
      <data key="d0">SLC10A1</data>
    </node>
    <node id="489">
      <data key="d0">SOCS3</data>
    </node>
    <node id="490">
      <data key="d0">SPI1</data>
    </node>
    <node id="491">
      <data key="d0">SPP1</data>
    </node>
    <node id="492">
      <data key="d0">STAR</data>
    </node>
    <node id="493">
      <data key="d0">TLR9</data>
    </node>
    <node id="494">
      <data key="d0">VLDLR</data>
    </node>
    <node id="495">
      <data key="d0">ADM</data>
    </node>
    <node id="496">
      <data key="d0">BTS1</data>
    </node>
    <node id="497">
      <data key="d0">CRP</data>
    </node>
    <node id="498">
      <data key="d0">CSH1</data>
    </node>
    <node id="499">
      <data key="d0">CSH2</data>
    </node>
    <node id="500">
      <data key="d0">CSRP1</data>
    </node>
    <node id="501">
      <data key="d0">DAPK1</data>
    </node>
    <node id="502">
      <data key="d0">FURIN</data>
    </node>
    <node id="503">
      <data key="d0">GADD45G</data>
    </node>
    <node id="504">
      <data key="d0">GFER</data>
    </node>
    <node id="505">
      <data key="d0">GNLY</data>
    </node>
    <node id="506">
      <data key="d0">HBB</data>
    </node>
    <node id="507">
      <data key="d0">HP</data>
    </node>
    <node id="508">
      <data key="d0">HSF1</data>
    </node>
    <node id="509">
      <data key="d0">IL24</data>
    </node>
    <node id="510">
      <data key="d0">IL4</data>
    </node>
    <node id="511">
      <data key="d0">OXTR</data>
    </node>
    <node id="512">
      <data key="d0">PLAC1</data>
    </node>
    <node id="513">
      <data key="d0">PRDM1</data>
    </node>
    <node id="514">
      <data key="d0">PRSS50</data>
    </node>
    <node id="515">
      <data key="d0">PTPN13</data>
    </node>
    <node id="516">
      <data key="d0">SAA2</data>
    </node>
    <node id="517">
      <data key="d0">SLC19A1</data>
    </node>
    <node id="518">
      <data key="d0">SLC5A8</data>
    </node>
    <node id="519">
      <data key="d0">TNFAIP6</data>
    </node>
    <node id="520">
      <data key="d0">TOP1</data>
    </node>
    <node id="521">
      <data key="d0">CEBPD</data>
    </node>
    <node id="522">
      <data key="d0">C3</data>
    </node>
    <node id="523">
      <data key="d0">CASP8</data>
    </node>
    <node id="524">
      <data key="d0">CCL20</data>
    </node>
    <node id="525">
      <data key="d0">IL23A</data>
    </node>
    <node id="526">
      <data key="d0">PDGFRA</data>
    </node>
    <node id="527">
      <data key="d0">POU5F1</data>
    </node>
    <node id="528">
      <data key="d0">SOD1</data>
    </node>
    <node id="529">
      <data key="d0">CEBPE</data>
    </node>
    <node id="530">
      <data key="d0">CTSG</data>
    </node>
    <node id="531">
      <data key="d0">LTF</data>
    </node>
    <node id="532">
      <data key="d0">PRG2</data>
    </node>
    <node id="533">
      <data key="d0">CEBPG</data>
    </node>
    <node id="534">
      <data key="d0">CEBPZ</data>
    </node>
    <node id="535">
      <data key="d0">COL11A1</data>
    </node>
    <node id="536">
      <data key="d0">COL1A2</data>
    </node>
    <node id="537">
      <data key="d0">GZMB</data>
    </node>
    <node id="538">
      <data key="d0">SOX9</data>
    </node>
    <node id="539">
      <data key="d0">CHD4</data>
    </node>
    <node id="540">
      <data key="d0">CD79A</data>
    </node>
    <node id="541">
      <data key="d0">RNF8</data>
    </node>
    <node id="542">
      <data key="d0">CHD8</data>
    </node>
    <node id="543">
      <data key="d0">CCNE2</data>
    </node>
    <node id="544">
      <data key="d0">HOXA2</data>
    </node>
    <node id="545">
      <data key="d0">TYMS</data>
    </node>
    <node id="546">
      <data key="d0">CIITA</data>
    </node>
    <node id="547">
      <data key="d0">COL1A1</data>
    </node>
    <node id="548">
      <data key="d0">CREBBP</data>
    </node>
    <node id="549">
      <data key="d0">HLA-A</data>
    </node>
    <node id="550">
      <data key="d0">HLA-B</data>
    </node>
    <node id="551">
      <data key="d0">HLA-C</data>
    </node>
    <node id="552">
      <data key="d0">HLA-DMA</data>
    </node>
    <node id="553">
      <data key="d0">HLA-DMB</data>
    </node>
    <node id="554">
      <data key="d0">HLA-DOA</data>
    </node>
    <node id="555">
      <data key="d0">HLA-DOB</data>
    </node>
    <node id="556">
      <data key="d0">HLA-DPB1</data>
    </node>
    <node id="557">
      <data key="d0">HLA-DQB1</data>
    </node>
    <node id="558">
      <data key="d0">HLA-DRA</data>
    </node>
    <node id="559">
      <data key="d0">HLA-DRB1</data>
    </node>
    <node id="560">
      <data key="d0">HLA-DRB3</data>
    </node>
    <node id="561">
      <data key="d0">HLA-DRB4</data>
    </node>
    <node id="562">
      <data key="d0">HLA-DRB5</data>
    </node>
    <node id="563">
      <data key="d0">HLA-F</data>
    </node>
    <node id="564">
      <data key="d0">HLA-G</data>
    </node>
    <node id="565">
      <data key="d0">IRF1</data>
    </node>
    <node id="566">
      <data key="d0">IRF2</data>
    </node>
    <node id="567">
      <data key="d0">MMP9</data>
    </node>
    <node id="568">
      <data key="d0">PLXNA1</data>
    </node>
    <node id="569">
      <data key="d0">PSMC5</data>
    </node>
    <node id="570">
      <data key="d0">RAB4B</data>
    </node>
    <node id="571">
      <data key="d0">S100A4</data>
    </node>
    <node id="572">
      <data key="d0">SLC26A3</data>
    </node>
    <node id="573">
      <data key="d0">CITED2</data>
    </node>
    <node id="574">
      <data key="d0">MMP13</data>
    </node>
    <node id="575">
      <data key="d0">CLOCK</data>
    </node>
    <node id="576">
      <data key="d0">DEC1</data>
    </node>
    <node id="577">
      <data key="d0">NAMPT</data>
    </node>
    <node id="578">
      <data key="d0">NR3C1</data>
    </node>
    <node id="579">
      <data key="d0">TPO</data>
    </node>
    <node id="580">
      <data key="d0">CNBP</data>
    </node>
    <node id="581">
      <data key="d0">CNOT7</data>
    </node>
    <node id="582">
      <data key="d0">MSMB</data>
    </node>
    <node id="583">
      <data key="d0">PMP22</data>
    </node>
    <node id="584">
      <data key="d0">CNOT8</data>
    </node>
    <node id="585">
      <data key="d0">COPS5</data>
    </node>
    <node id="586">
      <data key="d0">CRABP2</data>
    </node>
    <node id="587">
      <data key="d0">RARA</data>
    </node>
    <node id="588">
      <data key="d0">ACACA</data>
    </node>
    <node id="589">
      <data key="d0">ADRA1A</data>
    </node>
    <node id="590">
      <data key="d0">AQP3</data>
    </node>
    <node id="591">
      <data key="d0">BCL2L11</data>
    </node>
    <node id="592">
      <data key="d0">BDKRB1</data>
    </node>
    <node id="593">
      <data key="d0">BDKRB2</data>
    </node>
    <node id="594">
      <data key="d0">BDNF</data>
    </node>
    <node id="595">
      <data key="d0">CCK</data>
    </node>
    <node id="596">
      <data key="d0">CD4</data>
    </node>
    <node id="597">
      <data key="d0">CRTC1</data>
    </node>
    <node id="598">
      <data key="d0">CXCR4</data>
    </node>
    <node id="599">
      <data key="d0">CYP11A1</data>
    </node>
    <node id="600">
      <data key="d0">CYP17A1</data>
    </node>
    <node id="601">
      <data key="d0">ETV3</data>
    </node>
    <node id="602">
      <data key="d0">GRPR</data>
    </node>
    <node id="603">
      <data key="d0">GSK3A</data>
    </node>
    <node id="604">
      <data key="d0">HPGD</data>
    </node>
    <node id="605">
      <data key="d0">IL5RA</data>
    </node>
    <node id="606">
      <data key="d0">LAPTM4B</data>
    </node>
    <node id="607">
      <data key="d0">LYL1</data>
    </node>
    <node id="608">
      <data key="d0">MC2R</data>
    </node>
    <node id="609">
      <data key="d0">MUC4</data>
    </node>
    <node id="610">
      <data key="d0">MUC5AC</data>
    </node>
    <node id="611">
      <data key="d0">NF1</data>
    </node>
    <node id="612">
      <data key="d0">NMNAT2</data>
    </node>
    <node id="613">
      <data key="d0">NOLC1</data>
    </node>
    <node id="614">
      <data key="d0">NPY</data>
    </node>
    <node id="615">
      <data key="d0">NR2F1</data>
    </node>
    <node id="616">
      <data key="d0">NR2F6</data>
    </node>
    <node id="617">
      <data key="d0">NR4A3</data>
    </node>
    <node id="618">
      <data key="d0">NR5A2</data>
    </node>
    <node id="619">
      <data key="d0">NRF1</data>
    </node>
    <node id="620">
      <data key="d0">POLD2</data>
    </node>
    <node id="621">
      <data key="d0">PPM1D</data>
    </node>
    <node id="622">
      <data key="d0">PPP2CA</data>
    </node>
    <node id="623">
      <data key="d0">PPP2R2B</data>
    </node>
    <node id="624">
      <data key="d0">PSEN1</data>
    </node>
    <node id="625">
      <data key="d0">PTGES</data>
    </node>
    <node id="626">
      <data key="d0">RP1</data>
    </node>
    <node id="627">
      <data key="d0">RRM2B</data>
    </node>
    <node id="628">
      <data key="d0">SLC39A1</data>
    </node>
    <node id="629">
      <data key="d0">SMAD6</data>
    </node>
    <node id="630">
      <data key="d0">SNAI1</data>
    </node>
    <node id="631">
      <data key="d0">SNAI2</data>
    </node>
    <node id="632">
      <data key="d0">SPRY2</data>
    </node>
    <node id="633">
      <data key="d0">STMN1</data>
    </node>
    <node id="634">
      <data key="d0">TRH</data>
    </node>
    <node id="635">
      <data key="d0">UXT</data>
    </node>
    <node id="636">
      <data key="d0">VIP</data>
    </node>
    <node id="637">
      <data key="d0">CREB3</data>
    </node>
    <node id="638">
      <data key="d0">CREB3L1</data>
    </node>
    <node id="639">
      <data key="d0">SLC1A4</data>
    </node>
    <node id="640">
      <data key="d0">CREB3L4</data>
    </node>
    <node id="641">
      <data key="d0">DNAJC12</data>
    </node>
    <node id="642">
      <data key="d0">CREB5</data>
    </node>
    <node id="643">
      <data key="d0">ATP6V0E1</data>
    </node>
    <node id="644">
      <data key="d0">CFB</data>
    </node>
    <node id="645">
      <data key="d0">DGKG</data>
    </node>
    <node id="646">
      <data key="d0">LGALS3BP</data>
    </node>
    <node id="647">
      <data key="d0">LY96</data>
    </node>
    <node id="648">
      <data key="d0">MAPKAPK3</data>
    </node>
    <node id="649">
      <data key="d0">MX1</data>
    </node>
    <node id="650">
      <data key="d0">RASGRP3</data>
    </node>
    <node id="651">
      <data key="d0">RDX</data>
    </node>
    <node id="652">
      <data key="d0">TGFBR3</data>
    </node>
    <node id="653">
      <data key="d0">TNFRSF11B</data>
    </node>
    <node id="654">
      <data key="d0">ALOX15</data>
    </node>
    <node id="655">
      <data key="d0">CSF2</data>
    </node>
    <node id="656">
      <data key="d0">EZH2</data>
    </node>
    <node id="657">
      <data key="d0">HINFP</data>
    </node>
    <node id="658">
      <data key="d0">HOXA10</data>
    </node>
    <node id="659">
      <data key="d0">HOXA9</data>
    </node>
    <node id="660">
      <data key="d0">INSM1</data>
    </node>
    <node id="661">
      <data key="d0">PPARA</data>
    </node>
    <node id="662">
      <data key="d0">RS1</data>
    </node>
    <node id="663">
      <data key="d0">TRIM22</data>
    </node>
    <node id="664">
      <data key="d0">CREG1</data>
    </node>
    <node id="665">
      <data key="d0">CREM</data>
    </node>
    <node id="666">
      <data key="d0">ACE</data>
    </node>
    <node id="667">
      <data key="d0">ACR</data>
    </node>
    <node id="668">
      <data key="d0">FHL5</data>
    </node>
    <node id="669">
      <data key="d0">CCL4</data>
    </node>
    <node id="670">
      <data key="d0">CCNA2</data>
    </node>
    <node id="671">
      <data key="d0">CD247</data>
    </node>
    <node id="672">
      <data key="d0">DUSP4</data>
    </node>
    <node id="673">
      <data key="d0">G6PD</data>
    </node>
    <node id="674">
      <data key="d0">GPX4</data>
    </node>
    <node id="675">
      <data key="d0">LDHC</data>
    </node>
    <node id="676">
      <data key="d0">TAF4</data>
    </node>
    <node id="677">
      <data key="d0">ZAP70</data>
    </node>
    <node id="678">
      <data key="d0">IBSP</data>
    </node>
    <node id="679">
      <data key="d0">PPARGC1A</data>
    </node>
    <node id="680">
      <data key="d0">CRX</data>
    </node>
    <node id="681">
      <data key="d0">BEST1</data>
    </node>
    <node id="682">
      <data key="d0">NR2E3</data>
    </node>
    <node id="683">
      <data key="d0">RBP3</data>
    </node>
    <node id="684">
      <data key="d0">RHO</data>
    </node>
    <node id="685">
      <data key="d0">CTBP1</data>
    </node>
    <node id="686">
      <data key="d0">CLDN7</data>
    </node>
    <node id="687">
      <data key="d0">ANG</data>
    </node>
    <node id="688">
      <data key="d0">APP</data>
    </node>
    <node id="689">
      <data key="d0">ASAP2</data>
    </node>
    <node id="690">
      <data key="d0">ATXN7</data>
    </node>
    <node id="691">
      <data key="d0">BBC3</data>
    </node>
    <node id="692">
      <data key="d0">CELSR3</data>
    </node>
    <node id="693">
      <data key="d0">DMPK</data>
    </node>
    <node id="694">
      <data key="d0">ETNK2</data>
    </node>
    <node id="695">
      <data key="d0">H19</data>
    </node>
    <node id="696">
      <data key="d0">PBXIP1</data>
    </node>
    <node id="697">
      <data key="d0">IPO13</data>
    </node>
    <node id="698">
      <data key="d0">IRAK2</data>
    </node>
    <node id="699">
      <data key="d0">MEG3</data>
    </node>
    <node id="700">
      <data key="d0">NANOG</data>
    </node>
    <node id="701">
      <data key="d0">PAX6</data>
    </node>
    <node id="702">
      <data key="d0">PTPRG</data>
    </node>
    <node id="703">
      <data key="d0">RAD21</data>
    </node>
    <node id="704">
      <data key="d0">RARRES1</data>
    </node>
    <node id="705">
      <data key="d0">RBL2</data>
    </node>
    <node id="706">
      <data key="d0">SIX5</data>
    </node>
    <node id="707">
      <data key="d0">SLC6A4</data>
    </node>
    <node id="708">
      <data key="d0">WT1</data>
    </node>
    <node id="709">
      <data key="d0">CTCFL</data>
    </node>
    <node id="710">
      <data key="d0">BAG1</data>
    </node>
    <node id="711">
      <data key="d0">CD44</data>
    </node>
    <node id="712">
      <data key="d0">CHGA</data>
    </node>
    <node id="713">
      <data key="d0">CLDN2</data>
    </node>
    <node id="714">
      <data key="d0">GLCE</data>
    </node>
    <node id="715">
      <data key="d0">GLI2</data>
    </node>
    <node id="716">
      <data key="d0">MMP14</data>
    </node>
    <node id="717">
      <data key="d0">MMP7</data>
    </node>
    <node id="718">
      <data key="d0">NCOA2</data>
    </node>
    <node id="719">
      <data key="d0">NRCAM</data>
    </node>
    <node id="720">
      <data key="d0">PLD1</data>
    </node>
    <node id="721">
      <data key="d0">PPARD</data>
    </node>
    <node id="722">
      <data key="d0">STARD7</data>
    </node>
    <node id="723">
      <data key="d0">TCF7</data>
    </node>
    <node id="724">
      <data key="d0">CTNNBIP1</data>
    </node>
    <node id="725">
      <data key="d0">STMN2</data>
    </node>
    <node id="726">
      <data key="d0">CUX1</data>
    </node>
    <node id="727">
      <data key="d0">CYBB</data>
    </node>
    <node id="728">
      <data key="d0">ECT2</data>
    </node>
    <node id="729">
      <data key="d0">FTO</data>
    </node>
    <node id="730">
      <data key="d0">RACGAP1</data>
    </node>
    <node id="731">
      <data key="d0">WNT5A</data>
    </node>
    <node id="732">
      <data key="d0">DACH1</data>
    </node>
    <node id="733">
      <data key="d0">PELP1</data>
    </node>
    <node id="734">
      <data key="d0">TNFSF11</data>
    </node>
    <node id="735">
      <data key="d0">DAXX</data>
    </node>
    <node id="736">
      <data key="d0">DBP</data>
    </node>
    <node id="737">
      <data key="d0">ACKR1</data>
    </node>
    <node id="738">
      <data key="d0">ALDOB</data>
    </node>
    <node id="739">
      <data key="d0">CYP7A1</data>
    </node>
    <node id="740">
      <data key="d0">DDB1</data>
    </node>
    <node id="741">
      <data key="d0">CDKN2A</data>
    </node>
    <node id="742">
      <data key="d0">SOD2</data>
    </node>
    <node id="743">
      <data key="d0">XPA</data>
    </node>
    <node id="744">
      <data key="d0">TF</data>
    </node>
    <node id="745">
      <data key="d0">DDX5</data>
    </node>
    <node id="746">
      <data key="d0">DEAF1</data>
    </node>
    <node id="747">
      <data key="d0">GDF5</data>
    </node>
    <node id="748">
      <data key="d0">HTR1A</data>
    </node>
    <node id="749">
      <data key="d0">DEDD</data>
    </node>
    <node id="750">
      <data key="d0">FADD</data>
    </node>
    <node id="751">
      <data key="d0">DEK</data>
    </node>
    <node id="752">
      <data key="d0">BIRC3</data>
    </node>
    <node id="753">
      <data key="d0">PRDX5</data>
    </node>
    <node id="754">
      <data key="d0">DENND4A</data>
    </node>
    <node id="755">
      <data key="d0">DLX3</data>
    </node>
    <node id="756">
      <data key="d0">DLX4</data>
    </node>
    <node id="757">
      <data key="d0">DLX5</data>
    </node>
    <node id="758">
      <data key="d0">IRS2</data>
    </node>
    <node id="759">
      <data key="d0">DMAP1</data>
    </node>
    <node id="760">
      <data key="d0">BMP2</data>
    </node>
    <node id="761">
      <data key="d0">EPCAM</data>
    </node>
    <node id="762">
      <data key="d0">HDAC1</data>
    </node>
    <node id="763">
      <data key="d0">IL32</data>
    </node>
    <node id="764">
      <data key="d0">KIR2DL3</data>
    </node>
    <node id="765">
      <data key="d0">MBD2</data>
    </node>
    <node id="766">
      <data key="d0">MGMT</data>
    </node>
    <node id="767">
      <data key="d0">MSH2</data>
    </node>
    <node id="768">
      <data key="d0">PROM1</data>
    </node>
    <node id="769">
      <data key="d0">RASSF1</data>
    </node>
    <node id="770">
      <data key="d0">RELN</data>
    </node>
    <node id="771">
      <data key="d0">RGS10</data>
    </node>
    <node id="772">
      <data key="d0">SFRP1</data>
    </node>
    <node id="773">
      <data key="d0">SFRP5</data>
    </node>
    <node id="774">
      <data key="d0">TIMP3</data>
    </node>
    <node id="775">
      <data key="d0">DNMT3A</data>
    </node>
    <node id="776">
      <data key="d0">CDH6</data>
    </node>
    <node id="777">
      <data key="d0">JUP</data>
    </node>
    <node id="778">
      <data key="d0">SETDB1</data>
    </node>
    <node id="779">
      <data key="d0">DNMT3L</data>
    </node>
    <node id="780">
      <data key="d0">TDG</data>
    </node>
    <node id="781">
      <data key="d0">NR1I2</data>
    </node>
    <node id="782">
      <data key="d0">NR2C2</data>
    </node>
    <node id="783">
      <data key="d0">DRAP1</data>
    </node>
    <node id="784">
      <data key="d0">DUX4</data>
    </node>
    <node id="785">
      <data key="d0">HEY1</data>
    </node>
    <node id="786">
      <data key="d0">APAF1</data>
    </node>
    <node id="787">
      <data key="d0">ASF1B</data>
    </node>
    <node id="788">
      <data key="d0">AURKA</data>
    </node>
    <node id="789">
      <data key="d0">AURKB</data>
    </node>
    <node id="790">
      <data key="d0">CASP7</data>
    </node>
    <node id="791">
      <data key="d0">CCL3</data>
    </node>
    <node id="792">
      <data key="d0">CD2AP</data>
    </node>
    <node id="793">
      <data key="d0">CDAN1</data>
    </node>
    <node id="794">
      <data key="d0">CDCA7</data>
    </node>
    <node id="795">
      <data key="d0">CDKN1C</data>
    </node>
    <node id="796">
      <data key="d0">CHEK2</data>
    </node>
    <node id="797">
      <data key="d0">CTSV</data>
    </node>
    <node id="798">
      <data key="d0">DAPK2</data>
    </node>
    <node id="799">
      <data key="d0">DBF4</data>
    </node>
    <node id="800">
      <data key="d0">DHFR</data>
    </node>
    <node id="801">
      <data key="d0">DIRAS3</data>
    </node>
    <node id="802">
      <data key="d0">DOK1</data>
    </node>
    <node id="803">
      <data key="d0">DRAM1</data>
    </node>
    <node id="804">
      <data key="d0">DROSHA</data>
    </node>
    <node id="805">
      <data key="d0">ERCC1</data>
    </node>
    <node id="806">
      <data key="d0">ERCC5</data>
    </node>
    <node id="807">
      <data key="d0">ERICD</data>
    </node>
    <node id="808">
      <data key="d0">ETV4</data>
    </node>
    <node id="809">
      <data key="d0">FANCA</data>
    </node>
    <node id="810">
      <data key="d0">FGFR1</data>
    </node>
    <node id="811">
      <data key="d0">FHIT</data>
    </node>
    <node id="812">
      <data key="d0">FMN2</data>
    </node>
    <node id="813">
      <data key="d0">FSHR</data>
    </node>
    <node id="814">
      <data key="d0">FZD1</data>
    </node>
    <node id="815">
      <data key="d0">GINS3</data>
    </node>
    <node id="816">
      <data key="d0">HIC1</data>
    </node>
    <node id="817">
      <data key="d0">HMGA1</data>
    </node>
    <node id="818">
      <data key="d0">IRF3</data>
    </node>
    <node id="819">
      <data key="d0">ISYNA1</data>
    </node>
    <node id="820">
      <data key="d0">KDR</data>
    </node>
    <node id="821">
      <data key="d0">KIF2C</data>
    </node>
    <node id="822">
      <data key="d0">KIR3DL1</data>
    </node>
    <node id="823">
      <data key="d0">LRBA</data>
    </node>
    <node id="824">
      <data key="d0">MAP1LC3A</data>
    </node>
    <node id="825">
      <data key="d0">MAP3K5</data>
    </node>
    <node id="826">
      <data key="d0">MAPK8</data>
    </node>
    <node id="827">
      <data key="d0">MCM5</data>
    </node>
    <node id="828">
      <data key="d0">MCM8</data>
    </node>
    <node id="829">
      <data key="d0">MCPH1</data>
    </node>
    <node id="830">
      <data key="d0">MEFV</data>
    </node>
    <node id="831">
      <data key="d0">MIR202</data>
    </node>
    <node id="832">
      <data key="d0">MT1G</data>
    </node>
    <node id="833">
      <data key="d0">MYBL2</data>
    </node>
    <node id="834">
      <data key="d0">MYCN</data>
    </node>
    <node id="835">
      <data key="d0">MYH10</data>
    </node>
    <node id="836">
      <data key="d0">NELL2</data>
    </node>
    <node id="837">
      <data key="d0">NOX4</data>
    </node>
    <node id="838">
      <data key="d0">NPAT</data>
    </node>
    <node id="839">
      <data key="d0">NRIP1</data>
    </node>
    <node id="840">
      <data key="d0">PDK4</data>
    </node>
    <node id="841">
      <data key="d0">PEG10</data>
    </node>
    <node id="842">
      <data key="d0">PIN1</data>
    </node>
    <node id="843">
      <data key="d0">PLK1</data>
    </node>
    <node id="844">
      <data key="d0">PNRC2</data>
    </node>
    <node id="845">
      <data key="d0">PPP1R13B</data>
    </node>
    <node id="846">
      <data key="d0">PTPRO</data>
    </node>
    <node id="847">
      <data key="d0">RASGEF1B</data>
    </node>
    <node id="848">
      <data key="d0">RASGRP1</data>
    </node>
    <node id="849">
      <data key="d0">RBM38</data>
    </node>
    <node id="850">
      <data key="d0">RNF2</data>
    </node>
    <node id="851">
      <data key="d0">RPA2</data>
    </node>
    <node id="852">
      <data key="d0">RRM1</data>
    </node>
    <node id="853">
      <data key="d0">RRM2</data>
    </node>
    <node id="854">
      <data key="d0">RRP1B</data>
    </node>
    <node id="855">
      <data key="d0">SIVA1</data>
    </node>
    <node id="856">
      <data key="d0">SKP2</data>
    </node>
    <node id="857">
      <data key="d0">THBS1</data>
    </node>
    <node id="858">
      <data key="d0">TLR3</data>
    </node>
    <node id="859">
      <data key="d0">TP53BP2</data>
    </node>
    <node id="860">
      <data key="d0">TP53INP1</data>
    </node>
    <node id="861">
      <data key="d0">TP73</data>
    </node>
    <node id="862">
      <data key="d0">UHRF1</data>
    </node>
    <node id="863">
      <data key="d0">ULK1</data>
    </node>
    <node id="864">
      <data key="d0">WWOX</data>
    </node>
    <node id="865">
      <data key="d0">XRCC1</data>
    </node>
    <node id="866">
      <data key="d0">ZNF350</data>
    </node>
    <node id="867">
      <data key="d0">E2F2</data>
    </node>
    <node id="868">
      <data key="d0">TFE3</data>
    </node>
    <node id="869">
      <data key="d0">E2F4</data>
    </node>
    <node id="870">
      <data key="d0">HCFC1</data>
    </node>
    <node id="871">
      <data key="d0">LIN54</data>
    </node>
    <node id="872">
      <data key="d0">LTBP4</data>
    </node>
    <node id="873">
      <data key="d0">MCM10</data>
    </node>
    <node id="874">
      <data key="d0">PLK4</data>
    </node>
    <node id="875">
      <data key="d0">TOPBP1</data>
    </node>
    <node id="876">
      <data key="d0">TTK</data>
    </node>
    <node id="877">
      <data key="d0">E2F5</data>
    </node>
    <node id="878">
      <data key="d0">LOXL2</data>
    </node>
    <node id="879">
      <data key="d0">CYC1</data>
    </node>
    <node id="880">
      <data key="d0">E2F7</data>
    </node>
    <node id="881">
      <data key="d0">E2F8</data>
    </node>
    <node id="882">
      <data key="d0">E4F1</data>
    </node>
    <node id="883">
      <data key="d0">EAF1</data>
    </node>
    <node id="884">
      <data key="d0">ELL</data>
    </node>
    <node id="885">
      <data key="d0">EAPP</data>
    </node>
    <node id="886">
      <data key="d0">EBF1</data>
    </node>
    <node id="887">
      <data key="d0">EBF3</data>
    </node>
    <node id="888">
      <data key="d0">ECD</data>
    </node>
    <node id="889">
      <data key="d0">GCGR</data>
    </node>
    <node id="890">
      <data key="d0">EED</data>
    </node>
    <node id="891">
      <data key="d0">CPEB1</data>
    </node>
    <node id="892">
      <data key="d0">EGF</data>
    </node>
    <node id="893">
      <data key="d0">ACHE</data>
    </node>
    <node id="894">
      <data key="d0">AKR1B1</data>
    </node>
    <node id="895">
      <data key="d0">ALOX5</data>
    </node>
    <node id="896">
      <data key="d0">BCAR1</data>
    </node>
    <node id="897">
      <data key="d0">CACNA1H</data>
    </node>
    <node id="898">
      <data key="d0">CD28</data>
    </node>
    <node id="899">
      <data key="d0">CDK5R1</data>
    </node>
    <node id="900">
      <data key="d0">DMRT1</data>
    </node>
    <node id="901">
      <data key="d0">F3</data>
    </node>
    <node id="902">
      <data key="d0">FAP</data>
    </node>
    <node id="903">
      <data key="d0">FGF2</data>
    </node>
    <node id="904">
      <data key="d0">GDNF</data>
    </node>
    <node id="905">
      <data key="d0">GGPS1</data>
    </node>
    <node id="906">
      <data key="d0">HPSE</data>
    </node>
    <node id="907">
      <data key="d0">HSD11B2</data>
    </node>
    <node id="908">
      <data key="d0">HYAL1</data>
    </node>
    <node id="909">
      <data key="d0">IL2RB</data>
    </node>
    <node id="910">
      <data key="d0">LHB</data>
    </node>
    <node id="911">
      <data key="d0">LMTK2</data>
    </node>
    <node id="912">
      <data key="d0">LTB</data>
    </node>
    <node id="913">
      <data key="d0">NAB2</data>
    </node>
    <node id="914">
      <data key="d0">PCSK2</data>
    </node>
    <node id="915">
      <data key="d0">PDGFB</data>
    </node>
    <node id="916">
      <data key="d0">PDGFC</data>
    </node>
    <node id="917">
      <data key="d0">POR</data>
    </node>
    <node id="918">
      <data key="d0">PSEN2</data>
    </node>
    <node id="919">
      <data key="d0">PTP4A1</data>
    </node>
    <node id="920">
      <data key="d0">SLC4A2</data>
    </node>
    <node id="921">
      <data key="d0">SLC9A3</data>
    </node>
    <node id="922">
      <data key="d0">SOX18</data>
    </node>
    <node id="923">
      <data key="d0">SPRY1</data>
    </node>
    <node id="924">
      <data key="d0">SYN1</data>
    </node>
    <node id="925">
      <data key="d0">SYN2</data>
    </node>
    <node id="926">
      <data key="d0">TBXA2R</data>
    </node>
    <node id="927">
      <data key="d0">TCF4</data>
    </node>
    <node id="928">
      <data key="d0">TFPI2</data>
    </node>
    <node id="929">
      <data key="d0">TGFBR2</data>
    </node>
    <node id="930">
      <data key="d0">TMPO</data>
    </node>
    <node id="931">
      <data key="d0">TNFSF10</data>
    </node>
    <node id="932">
      <data key="d0">TOE1</data>
    </node>
    <node id="933">
      <data key="d0">UBE2S</data>
    </node>
    <node id="934">
      <data key="d0">WNT4</data>
    </node>
    <node id="935">
      <data key="d0">EGR2</data>
    </node>
    <node id="936">
      <data key="d0">GJB1</data>
    </node>
    <node id="937">
      <data key="d0">IDO1</data>
    </node>
    <node id="938">
      <data key="d0">LIF</data>
    </node>
    <node id="939">
      <data key="d0">MPZ</data>
    </node>
    <node id="940">
      <data key="d0">SCD5</data>
    </node>
    <node id="941">
      <data key="d0">EGR3</data>
    </node>
    <node id="942">
      <data key="d0">CAT</data>
    </node>
    <node id="943">
      <data key="d0">EHF</data>
    </node>
    <node id="944">
      <data key="d0">DCDC2</data>
    </node>
    <node id="945">
      <data key="d0">SPRR1B</data>
    </node>
    <node id="946">
      <data key="d0">EHMT2</data>
    </node>
    <node id="947">
      <data key="d0">SIAH1</data>
    </node>
    <node id="948">
      <data key="d0">EIF2AK2</data>
    </node>
    <node id="949">
      <data key="d0">ELF1</data>
    </node>
    <node id="950">
      <data key="d0">CD68</data>
    </node>
    <node id="951">
      <data key="d0">FCER1A</data>
    </node>
    <node id="952">
      <data key="d0">FLI1</data>
    </node>
    <node id="953">
      <data key="d0">MEIS1</data>
    </node>
    <node id="954">
      <data key="d0">TEK</data>
    </node>
    <node id="955">
      <data key="d0">ELF2</data>
    </node>
    <node id="956">
      <data key="d0">VCP</data>
    </node>
    <node id="957">
      <data key="d0">ELF3</data>
    </node>
    <node id="958">
      <data key="d0">KRT4</data>
    </node>
    <node id="959">
      <data key="d0">SPRR1A</data>
    </node>
    <node id="960">
      <data key="d0">SPRR2A</data>
    </node>
    <node id="961">
      <data key="d0">SPRR3</data>
    </node>
    <node id="962">
      <data key="d0">ELF4</data>
    </node>
    <node id="963">
      <data key="d0">HBD</data>
    </node>
    <node id="964">
      <data key="d0">ELK1</data>
    </node>
    <node id="965">
      <data key="d0">DAP3</data>
    </node>
    <node id="966">
      <data key="d0">EIF2AK1</data>
    </node>
    <node id="967">
      <data key="d0">FOSL1</data>
    </node>
    <node id="968">
      <data key="d0">FUT4</data>
    </node>
    <node id="969">
      <data key="d0">MECOM</data>
    </node>
    <node id="970">
      <data key="d0">PTPRZ1</data>
    </node>
    <node id="971">
      <data key="d0">WISP2</data>
    </node>
    <node id="972">
      <data key="d0">ZFP36</data>
    </node>
    <node id="973">
      <data key="d0">ELK3</data>
    </node>
    <node id="974">
      <data key="d0">MYH6</data>
    </node>
    <node id="975">
      <data key="d0">EN1</data>
    </node>
    <node id="976">
      <data key="d0">UTRN</data>
    </node>
    <node id="977">
      <data key="d0">ENO1</data>
    </node>
    <node id="978">
      <data key="d0">HSD3B2</data>
    </node>
    <node id="979">
      <data key="d0">EOMES</data>
    </node>
    <node id="980">
      <data key="d0">CCNB2</data>
    </node>
    <node id="981">
      <data key="d0">CRABP1</data>
    </node>
    <node id="982">
      <data key="d0">GFAP</data>
    </node>
    <node id="983">
      <data key="d0">IL12B</data>
    </node>
    <node id="984">
      <data key="d0">KRT16</data>
    </node>
    <node id="985">
      <data key="d0">LAMA3</data>
    </node>
    <node id="986">
      <data key="d0">NR1H4</data>
    </node>
    <node id="987">
      <data key="d0">PARP1</data>
    </node>
    <node id="988">
      <data key="d0">TBXAS1</data>
    </node>
    <node id="989">
      <data key="d0">THBD</data>
    </node>
    <node id="990">
      <data key="d0">VCAM1</data>
    </node>
    <node id="991">
      <data key="d0">YY1</data>
    </node>
    <node id="992">
      <data key="d0">ZEB1</data>
    </node>
    <node id="993">
      <data key="d0">EPAS1</data>
    </node>
    <node id="994">
      <data key="d0">CCR7</data>
    </node>
    <node id="995">
      <data key="d0">COL10A1</data>
    </node>
    <node id="996">
      <data key="d0">MSC</data>
    </node>
    <node id="997">
      <data key="d0">USF2</data>
    </node>
    <node id="998">
      <data key="d0">ERCC2</data>
    </node>
    <node id="999">
      <data key="d0">CPD</data>
    </node>
    <node id="1000">
      <data key="d0">LAMTOR5</data>
    </node>
    <node id="1001">
      <data key="d0">ERF</data>
    </node>
    <node id="1002">
      <data key="d0">ETS2</data>
    </node>
    <node id="1003">
      <data key="d0">ERG</data>
    </node>
    <node id="1004">
      <data key="d0">ADAMTS1</data>
    </node>
    <node id="1005">
      <data key="d0">CDH5</data>
    </node>
    <node id="1006">
      <data key="d0">ENG</data>
    </node>
    <node id="1007">
      <data key="d0">EPB41L3</data>
    </node>
    <node id="1008">
      <data key="d0">EPB41L4B</data>
    </node>
    <node id="1009">
      <data key="d0">HIST1H4L</data>
    </node>
    <node id="1010">
      <data key="d0">ICAM2</data>
    </node>
    <node id="1011">
      <data key="d0">ILK</data>
    </node>
    <node id="1012">
      <data key="d0">KCNN2</data>
    </node>
    <node id="1013">
      <data key="d0">SOX4</data>
    </node>
    <node id="1014">
      <data key="d0">TDRD1</data>
    </node>
    <node id="1015">
      <data key="d0">VWF</data>
    </node>
    <node id="1016">
      <data key="d0">WNT11</data>
    </node>
    <node id="1017">
      <data key="d0">AMH</data>
    </node>
    <node id="1018">
      <data key="d0">AVP</data>
    </node>
    <node id="1019">
      <data key="d0">BLM</data>
    </node>
    <node id="1020">
      <data key="d0">CD24</data>
    </node>
    <node id="1021">
      <data key="d0">CDK4</data>
    </node>
    <node id="1022">
      <data key="d0">CHAT</data>
    </node>
    <node id="1023">
      <data key="d0">CRHBP</data>
    </node>
    <node id="1024">
      <data key="d0">CXCL12</data>
    </node>
    <node id="1025">
      <data key="d0">CYP2C19</data>
    </node>
    <node id="1026">
      <data key="d0">DCT</data>
    </node>
    <node id="1027">
      <data key="d0">ESRRA</data>
    </node>
    <node id="1028">
      <data key="d0">F12</data>
    </node>
    <node id="1029">
      <data key="d0">FOXP1</data>
    </node>
    <node id="1030">
      <data key="d0">HSPB1</data>
    </node>
    <node id="1031">
      <data key="d0">HTRA2</data>
    </node>
    <node id="1032">
      <data key="d0">JUNB</data>
    </node>
    <node id="1033">
      <data key="d0">KRT19</data>
    </node>
    <node id="1034">
      <data key="d0">MICB</data>
    </node>
    <node id="1035">
      <data key="d0">MTA3</data>
    </node>
    <node id="1036">
      <data key="d0">NQO1</data>
    </node>
    <node id="1037">
      <data key="d0">OXT</data>
    </node>
    <node id="1038">
      <data key="d0">PGR</data>
    </node>
    <node id="1039">
      <data key="d0">PTMA</data>
    </node>
    <node id="1040">
      <data key="d0">RET</data>
    </node>
    <node id="1041">
      <data key="d0">SERPINB9</data>
    </node>
    <node id="1042">
      <data key="d0">TAC3</data>
    </node>
    <node id="1043">
      <data key="d0">UGT1A4</data>
    </node>
    <node id="1044">
      <data key="d0">YWHAQ</data>
    </node>
    <node id="1045">
      <data key="d0">ZFHX3</data>
    </node>
    <node id="1046">
      <data key="d0">ESR2</data>
    </node>
    <node id="1047">
      <data key="d0">MKNK2</data>
    </node>
    <node id="1048">
      <data key="d0">PTPRC</data>
    </node>
    <node id="1049">
      <data key="d0">ESRRB</data>
    </node>
    <node id="1050">
      <data key="d0">BCAS2</data>
    </node>
    <node id="1051">
      <data key="d0">ESRRG</data>
    </node>
    <node id="1052">
      <data key="d0">NR0B1</data>
    </node>
    <node id="1053">
      <data key="d0">ETS1</data>
    </node>
    <node id="1054">
      <data key="d0">ANGPT2</data>
    </node>
    <node id="1055">
      <data key="d0">ANPEP</data>
    </node>
    <node id="1056">
      <data key="d0">ATXN2</data>
    </node>
    <node id="1057">
      <data key="d0">BMP4</data>
    </node>
    <node id="1058">
      <data key="d0">EMSY</data>
    </node>
    <node id="1059">
      <data key="d0">CASP1</data>
    </node>
    <node id="1060">
      <data key="d0">CD6</data>
    </node>
    <node id="1061">
      <data key="d0">CD8A</data>
    </node>
    <node id="1062">
      <data key="d0">CHUK</data>
    </node>
    <node id="1063">
      <data key="d0">CR1</data>
    </node>
    <node id="1064">
      <data key="d0">CSNK2A1</data>
    </node>
    <node id="1065">
      <data key="d0">CSNK2B</data>
    </node>
    <node id="1066">
      <data key="d0">CTGF</data>
    </node>
    <node id="1067">
      <data key="d0">CTSB</data>
    </node>
    <node id="1068">
      <data key="d0">DUSP6</data>
    </node>
    <node id="1069">
      <data key="d0">ECE1</data>
    </node>
    <node id="1070">
      <data key="d0">F13A1</data>
    </node>
    <node id="1071">
      <data key="d0">FGFBP1</data>
    </node>
    <node id="1072">
      <data key="d0">FOXD1</data>
    </node>
    <node id="1073">
      <data key="d0">GP6</data>
    </node>
    <node id="1074">
      <data key="d0">ITGB3</data>
    </node>
    <node id="1075">
      <data key="d0">CIP2A</data>
    </node>
    <node id="1076">
      <data key="d0">LCK</data>
    </node>
    <node id="1077">
      <data key="d0">MGAT5</data>
    </node>
    <node id="1078">
      <data key="d0">MMP10</data>
    </node>
    <node id="1079">
      <data key="d0">MMP3</data>
    </node>
    <node id="1080">
      <data key="d0">PF4</data>
    </node>
    <node id="1081">
      <data key="d0">PTHLH</data>
    </node>
    <node id="1082">
      <data key="d0">RHOC</data>
    </node>
    <node id="1083">
      <data key="d0">SQSTM1</data>
    </node>
    <node id="1084">
      <data key="d0">TFAP2A</data>
    </node>
    <node id="1085">
      <data key="d0">TMEM158</data>
    </node>
    <node id="1086">
      <data key="d0">TNC</data>
    </node>
    <node id="1087">
      <data key="d0">TNFSF14</data>
    </node>
    <node id="1088">
      <data key="d0">TRA</data>
    </node>
    <node id="1089">
      <data key="d0">TRB</data>
    </node>
    <node id="1090">
      <data key="d0">WAS</data>
    </node>
    <node id="1091">
      <data key="d0">CHRNE</data>
    </node>
    <node id="1092">
      <data key="d0">PDE7A</data>
    </node>
    <node id="1093">
      <data key="d0">AGTR1</data>
    </node>
    <node id="1094">
      <data key="d0">EGLN1</data>
    </node>
    <node id="1095">
      <data key="d0">GBA</data>
    </node>
    <node id="1096">
      <data key="d0">TIMP2</data>
    </node>
    <node id="1097">
      <data key="d0">ETV5</data>
    </node>
    <node id="1098">
      <data key="d0">ETV6</data>
    </node>
    <node id="1099">
      <data key="d0">GAS2</data>
    </node>
    <node id="1100">
      <data key="d0">IGFBP5</data>
    </node>
    <node id="1101">
      <data key="d0">ETV7</data>
    </node>
    <node id="1102">
      <data key="d0">EVX1</data>
    </node>
    <node id="1103">
      <data key="d0">GSC</data>
    </node>
    <node id="1104">
      <data key="d0">EWSR1</data>
    </node>
    <node id="1105">
      <data key="d0">PHLDA1</data>
    </node>
    <node id="1106">
      <data key="d0">POU4F1</data>
    </node>
    <node id="1107">
      <data key="d0">ADRB2</data>
    </node>
    <node id="1108">
      <data key="d0">ALDH1A1</data>
    </node>
    <node id="1109">
      <data key="d0">AXL</data>
    </node>
    <node id="1110">
      <data key="d0">DACT3</data>
    </node>
    <node id="1111">
      <data key="d0">FBXO32</data>
    </node>
    <node id="1112">
      <data key="d0">HOXB13</data>
    </node>
    <node id="1113">
      <data key="d0">KPNB1</data>
    </node>
    <node id="1114">
      <data key="d0">MST1</data>
    </node>
    <node id="1115">
      <data key="d0">PAX8</data>
    </node>
    <node id="1116">
      <data key="d0">PIP5K1C</data>
    </node>
    <node id="1117">
      <data key="d0">POLR3D</data>
    </node>
    <node id="1118">
      <data key="d0">RPLP0</data>
    </node>
    <node id="1119">
      <data key="d0">SATB1</data>
    </node>
    <node id="1120">
      <data key="d0">SSTR1</data>
    </node>
    <node id="1121">
      <data key="d0">TWIST1</data>
    </node>
    <node id="1122">
      <data key="d0">FHL2</data>
    </node>
    <node id="1123">
      <data key="d0">FIGLA</data>
    </node>
    <node id="1124">
      <data key="d0">TCF3</data>
    </node>
    <node id="1125">
      <data key="d0">EYA3</data>
    </node>
    <node id="1126">
      <data key="d0">GP9</data>
    </node>
    <node id="1127">
      <data key="d0">ID2</data>
    </node>
    <node id="1128">
      <data key="d0">ITGA2B</data>
    </node>
    <node id="1129">
      <data key="d0">MIR708</data>
    </node>
    <node id="1130">
      <data key="d0">MPL</data>
    </node>
    <node id="1131">
      <data key="d0">BATF3</data>
    </node>
    <node id="1132">
      <data key="d0">CASP9</data>
    </node>
    <node id="1133">
      <data key="d0">CD40LG</data>
    </node>
    <node id="1134">
      <data key="d0">CLU</data>
    </node>
    <node id="1135">
      <data key="d0">CSTA</data>
    </node>
    <node id="1136">
      <data key="d0">ERCC4</data>
    </node>
    <node id="1137">
      <data key="d0">EZR</data>
    </node>
    <node id="1138">
      <data key="d0">VEGFD</data>
    </node>
    <node id="1139">
      <data key="d0">FMO4</data>
    </node>
    <node id="1140">
      <data key="d0">HSPH1</data>
    </node>
    <node id="1141">
      <data key="d0">IL1A</data>
    </node>
    <node id="1142">
      <data key="d0">LRIG2</data>
    </node>
    <node id="1143">
      <data key="d0">MELTF</data>
    </node>
    <node id="1144">
      <data key="d0">NEFL</data>
    </node>
    <node id="1145">
      <data key="d0">NGF</data>
    </node>
    <node id="1146">
      <data key="d0">NTF3</data>
    </node>
    <node id="1147">
      <data key="d0">PDHA1</data>
    </node>
    <node id="1148">
      <data key="d0">SLC10A2</data>
    </node>
    <node id="1149">
      <data key="d0">SMAD4</data>
    </node>
    <node id="1150">
      <data key="d0">SMAD7</data>
    </node>
    <node id="1151">
      <data key="d0">SOX7</data>
    </node>
    <node id="1152">
      <data key="d0">SRR</data>
    </node>
    <node id="1153">
      <data key="d0">FOSB</data>
    </node>
    <node id="1154">
      <data key="d0">GCLC</data>
    </node>
    <node id="1155">
      <data key="d0">ITGAV</data>
    </node>
    <node id="1156">
      <data key="d0">IVL</data>
    </node>
    <node id="1157">
      <data key="d0">FOSL2</data>
    </node>
    <node id="1158">
      <data key="d0">CCR4</data>
    </node>
    <node id="1159">
      <data key="d0">ABCA1</data>
    </node>
    <node id="1160">
      <data key="d0">AGR2</data>
    </node>
    <node id="1161">
      <data key="d0">APOB</data>
    </node>
    <node id="1162">
      <data key="d0">GCG</data>
    </node>
    <node id="1163">
      <data key="d0">HSPA1A</data>
    </node>
    <node id="1164">
      <data key="d0">KRT7</data>
    </node>
    <node id="1165">
      <data key="d0">NKX2-1</data>
    </node>
    <node id="1166">
      <data key="d0">RPRM</data>
    </node>
    <node id="1167">
      <data key="d0">SFTPB</data>
    </node>
    <node id="1168">
      <data key="d0">FOXA2</data>
    </node>
    <node id="1169">
      <data key="d0">APOA1</data>
    </node>
    <node id="1170">
      <data key="d0">COL18A1</data>
    </node>
    <node id="1171">
      <data key="d0">SLCO1B3</data>
    </node>
    <node id="1172">
      <data key="d0">SOX14</data>
    </node>
    <node id="1173">
      <data key="d0">FOXA3</data>
    </node>
    <node id="1174">
      <data key="d0">CYP3A7</data>
    </node>
    <node id="1175">
      <data key="d0">FOXO1</data>
    </node>
    <node id="1176">
      <data key="d0">FOXD3</data>
    </node>
    <node id="1177">
      <data key="d0">CAPN6</data>
    </node>
    <node id="1178">
      <data key="d0">CYFIP2</data>
    </node>
    <node id="1179">
      <data key="d0">RARB</data>
    </node>
    <node id="1180">
      <data key="d0">ZNF175</data>
    </node>
    <node id="1181">
      <data key="d0">FOXE1</data>
    </node>
    <node id="1182">
      <data key="d0">MSX1</data>
    </node>
    <node id="1183">
      <data key="d0">FOXF1</data>
    </node>
    <node id="1184">
      <data key="d0">GH2</data>
    </node>
    <node id="1185">
      <data key="d0">FOXF2</data>
    </node>
    <node id="1186">
      <data key="d0">BAMBI</data>
    </node>
    <node id="1187">
      <data key="d0">ITGB1</data>
    </node>
    <node id="1188">
      <data key="d0">MT1E</data>
    </node>
    <node id="1189">
      <data key="d0">MT1F</data>
    </node>
    <node id="1190">
      <data key="d0">PDGFA</data>
    </node>
    <node id="1191">
      <data key="d0">PSG7</data>
    </node>
    <node id="1192">
      <data key="d0">WASF2</data>
    </node>
    <node id="1193">
      <data key="d0">FOXG1</data>
    </node>
    <node id="1194">
      <data key="d0">FOXH1</data>
    </node>
    <node id="1195">
      <data key="d0">FOXI1</data>
    </node>
    <node id="1196">
      <data key="d0">SLC26A4</data>
    </node>
    <node id="1197">
      <data key="d0">FOXJ1</data>
    </node>
    <node id="1198">
      <data key="d0">FOXK2</data>
    </node>
    <node id="1199">
      <data key="d0">SIN3A</data>
    </node>
    <node id="1200">
      <data key="d0">FOXL1</data>
    </node>
    <node id="1201">
      <data key="d0">FOXL2</data>
    </node>
    <node id="1202">
      <data key="d0">CDC25A</data>
    </node>
    <node id="1203">
      <data key="d0">CDC25B</data>
    </node>
    <node id="1204">
      <data key="d0">FGB</data>
    </node>
    <node id="1205">
      <data key="d0">KRT15</data>
    </node>
    <node id="1206">
      <data key="d0">VEGFB</data>
    </node>
    <node id="1207">
      <data key="d0">FOXN1</data>
    </node>
    <node id="1208">
      <data key="d0">DSG4</data>
    </node>
    <node id="1209">
      <data key="d0">FOXN4</data>
    </node>
    <node id="1210">
      <data key="d0">PANK2</data>
    </node>
    <node id="1211">
      <data key="d0">EDN1</data>
    </node>
    <node id="1212">
      <data key="d0">FSHB</data>
    </node>
    <node id="1213">
      <data key="d0">HYOU1</data>
    </node>
    <node id="1214">
      <data key="d0">KLF2</data>
    </node>
    <node id="1215">
      <data key="d0">NEUROG3</data>
    </node>
    <node id="1216">
      <data key="d0">NKX6-1</data>
    </node>
    <node id="1217">
      <data key="d0">NLK</data>
    </node>
    <node id="1218">
      <data key="d0">RAG1</data>
    </node>
    <node id="1219">
      <data key="d0">TXNIP</data>
    </node>
    <node id="1220">
      <data key="d0">GALT</data>
    </node>
    <node id="1221">
      <data key="d0">MYOCD</data>
    </node>
    <node id="1222">
      <data key="d0">PIK3CA</data>
    </node>
    <node id="1223">
      <data key="d0">SIRT6</data>
    </node>
    <node id="1224">
      <data key="d0">FOXO4</data>
    </node>
    <node id="1225">
      <data key="d0">PSMD11</data>
    </node>
    <node id="1226">
      <data key="d0">HIP1R</data>
    </node>
    <node id="1227">
      <data key="d0">FOXP2</data>
    </node>
    <node id="1228">
      <data key="d0">CNTNAP2</data>
    </node>
    <node id="1229">
      <data key="d0">MET</data>
    </node>
    <node id="1230">
      <data key="d0">SRPX</data>
    </node>
    <node id="1231">
      <data key="d0">SRPX2</data>
    </node>
    <node id="1232">
      <data key="d0">FOXP3</data>
    </node>
    <node id="1233">
      <data key="d0">IL2RA</data>
    </node>
    <node id="1234">
      <data key="d0">TLR10</data>
    </node>
    <node id="1235">
      <data key="d0">USP21</data>
    </node>
    <node id="1236">
      <data key="d0">ZNF205</data>
    </node>
    <node id="1237">
      <data key="d0">FOXQ1</data>
    </node>
    <node id="1238">
      <data key="d0">RSPO2</data>
    </node>
    <node id="1239">
      <data key="d0">WNT3A</data>
    </node>
    <node id="1240">
      <data key="d0">FUBP1</data>
    </node>
    <node id="1241">
      <data key="d0">FUBP3</data>
    </node>
    <node id="1242">
      <data key="d0">FGF9</data>
    </node>
    <node id="1243">
      <data key="d0">FUS</data>
    </node>
    <node id="1244">
      <data key="d0">RPS3A</data>
    </node>
    <node id="1245">
      <data key="d0">TOMM70</data>
    </node>
    <node id="1246">
      <data key="d0">GABPB1</data>
    </node>
    <node id="1247">
      <data key="d0">GABPB2</data>
    </node>
    <node id="1248">
      <data key="d0">AGGF1</data>
    </node>
    <node id="1249">
      <data key="d0">ALAS2</data>
    </node>
    <node id="1250">
      <data key="d0">BACE1</data>
    </node>
    <node id="1251">
      <data key="d0">BST2</data>
    </node>
    <node id="1252">
      <data key="d0">CCR3</data>
    </node>
    <node id="1253">
      <data key="d0">CDA</data>
    </node>
    <node id="1254">
      <data key="d0">DICER1</data>
    </node>
    <node id="1255">
      <data key="d0">DPYSL2</data>
    </node>
    <node id="1256">
      <data key="d0">EPOR</data>
    </node>
    <node id="1257">
      <data key="d0">GFI1B</data>
    </node>
    <node id="1258">
      <data key="d0">GNAS</data>
    </node>
    <node id="1259">
      <data key="d0">GP1BB</data>
    </node>
    <node id="1260">
      <data key="d0">GYPB</data>
    </node>
    <node id="1261">
      <data key="d0">HBE1</data>
    </node>
    <node id="1262">
      <data key="d0">HBG1</data>
    </node>
    <node id="1263">
      <data key="d0">HEMGN</data>
    </node>
    <node id="1264">
      <data key="d0">IL1RL1</data>
    </node>
    <node id="1265">
      <data key="d0">KLF1</data>
    </node>
    <node id="1266">
      <data key="d0">NFE2</data>
    </node>
    <node id="1267">
      <data key="d0">PPOX</data>
    </node>
    <node id="1268">
      <data key="d0">PTGFR</data>
    </node>
    <node id="1269">
      <data key="d0">SEMG1</data>
    </node>
    <node id="1270">
      <data key="d0">SMAD1</data>
    </node>
    <node id="1271">
      <data key="d0">ST2</data>
    </node>
    <node id="1272">
      <data key="d0">TAL1</data>
    </node>
    <node id="1273">
      <data key="d0">ZNF268</data>
    </node>
    <node id="1274">
      <data key="d0">GATA2</data>
    </node>
    <node id="1275">
      <data key="d0">ADH1A</data>
    </node>
    <node id="1276">
      <data key="d0">ERVW-1</data>
    </node>
    <node id="1277">
      <data key="d0">MS4A2</data>
    </node>
    <node id="1278">
      <data key="d0">PECAM1</data>
    </node>
    <node id="1279">
      <data key="d0">TSHB</data>
    </node>
    <node id="1280">
      <data key="d0">GATA3</data>
    </node>
    <node id="1281">
      <data key="d0">ALDH1A2</data>
    </node>
    <node id="1282">
      <data key="d0">CD8B</data>
    </node>
    <node id="1283">
      <data key="d0">CHST4</data>
    </node>
    <node id="1284">
      <data key="d0">FUT7</data>
    </node>
    <node id="1285">
      <data key="d0">HSD17B1</data>
    </node>
    <node id="1286">
      <data key="d0">IL12RB2</data>
    </node>
    <node id="1287">
      <data key="d0">LOX</data>
    </node>
    <node id="1288">
      <data key="d0">PAEP</data>
    </node>
    <node id="1289">
      <data key="d0">SLCO4C1</data>
    </node>
    <node id="1290">
      <data key="d0">STAT4</data>
    </node>
    <node id="1291">
      <data key="d0">GATA4</data>
    </node>
    <node id="1292">
      <data key="d0">FABP2</data>
    </node>
    <node id="1293">
      <data key="d0">FCGR2B</data>
    </node>
    <node id="1294">
      <data key="d0">FCGR3B</data>
    </node>
    <node id="1295">
      <data key="d0">FGF10</data>
    </node>
    <node id="1296">
      <data key="d0">HDAC9</data>
    </node>
    <node id="1297">
      <data key="d0">IAPP</data>
    </node>
    <node id="1298">
      <data key="d0">NPPB</data>
    </node>
    <node id="1299">
      <data key="d0">SGPL1</data>
    </node>
    <node id="1300">
      <data key="d0">SI</data>
    </node>
    <node id="1301">
      <data key="d0">GATA5</data>
    </node>
    <node id="1302">
      <data key="d0">SLC5A1</data>
    </node>
    <node id="1303">
      <data key="d0">GATA6</data>
    </node>
    <node id="1304">
      <data key="d0">CAV1</data>
    </node>
    <node id="1305">
      <data key="d0">DAB2</data>
    </node>
    <node id="1306">
      <data key="d0">SULT2A1</data>
    </node>
    <node id="1307">
      <data key="d0">GBX2</data>
    </node>
    <node id="1308">
      <data key="d0">GCM1</data>
    </node>
    <node id="1309">
      <data key="d0">ERVFRD-1</data>
    </node>
    <node id="1310">
      <data key="d0">PGF</data>
    </node>
    <node id="1311">
      <data key="d0">GCM2</data>
    </node>
    <node id="1312">
      <data key="d0">GFI1</data>
    </node>
    <node id="1313">
      <data key="d0">CYP27B1</data>
    </node>
    <node id="1314">
      <data key="d0">GUCY1B1</data>
    </node>
    <node id="1315">
      <data key="d0">MEF2C</data>
    </node>
    <node id="1316">
      <data key="d0">GLI1</data>
    </node>
    <node id="1317">
      <data key="d0">CYR61</data>
    </node>
    <node id="1318">
      <data key="d0">H2AFX</data>
    </node>
    <node id="1319">
      <data key="d0">IL1R2</data>
    </node>
    <node id="1320">
      <data key="d0">S100A7</data>
    </node>
    <node id="1321">
      <data key="d0">SOCS1</data>
    </node>
    <node id="1322">
      <data key="d0">IFITM5</data>
    </node>
    <node id="1323">
      <data key="d0">WNT2B</data>
    </node>
    <node id="1324">
      <data key="d0">GLI3</data>
    </node>
    <node id="1325">
      <data key="d0">SMO</data>
    </node>
    <node id="1326">
      <data key="d0">VMP1</data>
    </node>
    <node id="1327">
      <data key="d0">GLIS3</data>
    </node>
    <node id="1328">
      <data key="d0">GRHL1</data>
    </node>
    <node id="1329">
      <data key="d0">GSC2</data>
    </node>
    <node id="1330">
      <data key="d0">GTF2A1</data>
    </node>
    <node id="1331">
      <data key="d0">GTF2B</data>
    </node>
    <node id="1332">
      <data key="d0">GTF2I</data>
    </node>
    <node id="1333">
      <data key="d0">DNAAF4</data>
    </node>
    <node id="1334">
      <data key="d0">GTF3A</data>
    </node>
    <node id="1335">
      <data key="d0">BAG3</data>
    </node>
    <node id="1336">
      <data key="d0">RAD51B</data>
    </node>
    <node id="1337">
      <data key="d0">GZF1</data>
    </node>
    <node id="1338">
      <data key="d0">HAND2</data>
    </node>
    <node id="1339">
      <data key="d0">DBH</data>
    </node>
    <node id="1340">
      <data key="d0">PHOX2A</data>
    </node>
    <node id="1341">
      <data key="d0">HAX1</data>
    </node>
    <node id="1342">
      <data key="d0">HBP1</data>
    </node>
    <node id="1343">
      <data key="d0">MIF</data>
    </node>
    <node id="1344">
      <data key="d0">NCF1</data>
    </node>
    <node id="1345">
      <data key="d0">MMACHC</data>
    </node>
    <node id="1346">
      <data key="d0">BCL2A1</data>
    </node>
    <node id="1347">
      <data key="d0">CD1D</data>
    </node>
    <node id="1348">
      <data key="d0">DEFB1</data>
    </node>
    <node id="1349">
      <data key="d0">GRIN2B</data>
    </node>
    <node id="1350">
      <data key="d0">HMGCS1</data>
    </node>
    <node id="1351">
      <data key="d0">MICA</data>
    </node>
    <node id="1352">
      <data key="d0">MMP28</data>
    </node>
    <node id="1353">
      <data key="d0">PHB</data>
    </node>
    <node id="1354">
      <data key="d0">PSIP1</data>
    </node>
    <node id="1355">
      <data key="d0">RECK</data>
    </node>
    <node id="1356">
      <data key="d0">RECQL4</data>
    </node>
    <node id="1357">
      <data key="d0">RHOB</data>
    </node>
    <node id="1358">
      <data key="d0">TNFRSF10A</data>
    </node>
    <node id="1359">
      <data key="d0">HDAC10</data>
    </node>
    <node id="1360">
      <data key="d0">HDAC11</data>
    </node>
    <node id="1361">
      <data key="d0">IL17A</data>
    </node>
    <node id="1362">
      <data key="d0">TNFSF4</data>
    </node>
    <node id="1363">
      <data key="d0">HDAC2</data>
    </node>
    <node id="1364">
      <data key="d0">BMP7</data>
    </node>
    <node id="1365">
      <data key="d0">CAD</data>
    </node>
    <node id="1366">
      <data key="d0">GRM2</data>
    </node>
    <node id="1367">
      <data key="d0">HDAC3</data>
    </node>
    <node id="1368">
      <data key="d0">LGALS9</data>
    </node>
    <node id="1369">
      <data key="d0">LSS</data>
    </node>
    <node id="1370">
      <data key="d0">MBD1</data>
    </node>
    <node id="1371">
      <data key="d0">PRAM1</data>
    </node>
    <node id="1372">
      <data key="d0">ULBP1</data>
    </node>
    <node id="1373">
      <data key="d0">HDAC4</data>
    </node>
    <node id="1374">
      <data key="d0">MEF2A</data>
    </node>
    <node id="1375">
      <data key="d0">PTPA</data>
    </node>
    <node id="1376">
      <data key="d0">SLC2A4</data>
    </node>
    <node id="1377">
      <data key="d0">TGIF1</data>
    </node>
    <node id="1378">
      <data key="d0">TGIF2</data>
    </node>
    <node id="1379">
      <data key="d0">HDAC5</data>
    </node>
    <node id="1380">
      <data key="d0">SLIT2</data>
    </node>
    <node id="1381">
      <data key="d0">ACTN4</data>
    </node>
    <node id="1382">
      <data key="d0">AKAP12</data>
    </node>
    <node id="1383">
      <data key="d0">HDC</data>
    </node>
    <node id="1384">
      <data key="d0">MAML1</data>
    </node>
    <node id="1385">
      <data key="d0">MEF2D</data>
    </node>
    <node id="1386">
      <data key="d0">NR4A1</data>
    </node>
    <node id="1387">
      <data key="d0">IL18</data>
    </node>
    <node id="1388">
      <data key="d0">MYEF2</data>
    </node>
    <node id="1389">
      <data key="d0">STAT6</data>
    </node>
    <node id="1390">
      <data key="d0">HDGF</data>
    </node>
    <node id="1391">
      <data key="d0">SMYD1</data>
    </node>
    <node id="1392">
      <data key="d0">HES1</data>
    </node>
    <node id="1393">
      <data key="d0">MAP2</data>
    </node>
    <node id="1394">
      <data key="d0">PTGDS</data>
    </node>
    <node id="1395">
      <data key="d0">HEXIM1</data>
    </node>
    <node id="1396">
      <data key="d0">ACTA2</data>
    </node>
    <node id="1397">
      <data key="d0">OCLN</data>
    </node>
    <node id="1398">
      <data key="d0">PROX1</data>
    </node>
    <node id="1399">
      <data key="d0">HEY2</data>
    </node>
    <node id="1400">
      <data key="d0">HEYL</data>
    </node>
    <node id="1401">
      <data key="d0">HHEX</data>
    </node>
    <node id="1402">
      <data key="d0">HNF4A</data>
    </node>
    <node id="1403">
      <data key="d0">TLE1</data>
    </node>
    <node id="1404">
      <data key="d0">ACKR3</data>
    </node>
    <node id="1405">
      <data key="d0">EPHA2</data>
    </node>
    <node id="1406">
      <data key="d0">LRP8</data>
    </node>
    <node id="1407">
      <data key="d0">ACE2</data>
    </node>
    <node id="1408">
      <data key="d0">ALDOA</data>
    </node>
    <node id="1409">
      <data key="d0">ALOX5AP</data>
    </node>
    <node id="1410">
      <data key="d0">ARNT2</data>
    </node>
    <node id="1411">
      <data key="d0">ASS1</data>
    </node>
    <node id="1412">
      <data key="d0">BID</data>
    </node>
    <node id="1413">
      <data key="d0">BNIP3</data>
    </node>
    <node id="1414">
      <data key="d0">EDNRB</data>
    </node>
    <node id="1415">
      <data key="d0">EGLN3</data>
    </node>
    <node id="1416">
      <data key="d0">FAM162A</data>
    </node>
    <node id="1417">
      <data key="d0">GCK</data>
    </node>
    <node id="1418">
      <data key="d0">HBEGF</data>
    </node>
    <node id="1419">
      <data key="d0">ITGB2</data>
    </node>
    <node id="1420">
      <data key="d0">MUC3A</data>
    </node>
    <node id="1421">
      <data key="d0">NT5E</data>
    </node>
    <node id="1422">
      <data key="d0">PFKFB3</data>
    </node>
    <node id="1423">
      <data key="d0">PFKFB4</data>
    </node>
    <node id="1424">
      <data key="d0">PGK1</data>
    </node>
    <node id="1425">
      <data key="d0">PPP1R3C</data>
    </node>
    <node id="1426">
      <data key="d0">RORA</data>
    </node>
    <node id="1427">
      <data key="d0">SDHB</data>
    </node>
    <node id="1428">
      <data key="d0">SETD2</data>
    </node>
    <node id="1429">
      <data key="d0">SLC29A1</data>
    </node>
    <node id="1430">
      <data key="d0">TFRC</data>
    </node>
    <node id="1431">
      <data key="d0">TGFB3</data>
    </node>
    <node id="1432">
      <data key="d0">TLR2</data>
    </node>
    <node id="1433">
      <data key="d0">TLR6</data>
    </node>
    <node id="1434">
      <data key="d0">TUBB3</data>
    </node>
    <node id="1435">
      <data key="d0">TWIST2</data>
    </node>
    <node id="1436">
      <data key="d0">VHL</data>
    </node>
    <node id="1437">
      <data key="d0">WASF3</data>
    </node>
    <node id="1438">
      <data key="d0">ZNF217</data>
    </node>
    <node id="1439">
      <data key="d0">HIF3A</data>
    </node>
    <node id="1440">
      <data key="d0">HIPK2</data>
    </node>
    <node id="1441">
      <data key="d0">CTBP2</data>
    </node>
    <node id="1442">
      <data key="d0">NOX1</data>
    </node>
    <node id="1443">
      <data key="d0">HIRA</data>
    </node>
    <node id="1444">
      <data key="d0">PLB1</data>
    </node>
    <node id="1445">
      <data key="d0">HIVEP2</data>
    </node>
    <node id="1446">
      <data key="d0">HLA-E</data>
    </node>
    <node id="1447">
      <data key="d0">HLF</data>
    </node>
    <node id="1448">
      <data key="d0">HLTF</data>
    </node>
    <node id="1449">
      <data key="d0">HERC2</data>
    </node>
    <node id="1450">
      <data key="d0">OCA2</data>
    </node>
    <node id="1451">
      <data key="d0">HLX</data>
    </node>
    <node id="1452">
      <data key="d0">PAK1</data>
    </node>
    <node id="1453">
      <data key="d0">HMG20B</data>
    </node>
    <node id="1454">
      <data key="d0">CRYAB</data>
    </node>
    <node id="1455">
      <data key="d0">KL</data>
    </node>
    <node id="1456">
      <data key="d0">POU1F1</data>
    </node>
    <node id="1457">
      <data key="d0">RAG2</data>
    </node>
    <node id="1458">
      <data key="d0">SLC2A3</data>
    </node>
    <node id="1459">
      <data key="d0">COL11A2</data>
    </node>
    <node id="1460">
      <data key="d0">IGF2BP2</data>
    </node>
    <node id="1461">
      <data key="d0">HMGB2</data>
    </node>
    <node id="1462">
      <data key="d0">HMGN1</data>
    </node>
    <node id="1463">
      <data key="d0">HNF1A</data>
    </node>
    <node id="1464">
      <data key="d0">AKR1C4</data>
    </node>
    <node id="1465">
      <data key="d0">APOM</data>
    </node>
    <node id="1466">
      <data key="d0">FABP1</data>
    </node>
    <node id="1467">
      <data key="d0">GPR39</data>
    </node>
    <node id="1468">
      <data key="d0">MTTP</data>
    </node>
    <node id="1469">
      <data key="d0">SLC22A10</data>
    </node>
    <node id="1470">
      <data key="d0">SLC22A9</data>
    </node>
    <node id="1471">
      <data key="d0">TM4SF1</data>
    </node>
    <node id="1472">
      <data key="d0">UGT1A7</data>
    </node>
    <node id="1473">
      <data key="d0">UGT1A9</data>
    </node>
    <node id="1474">
      <data key="d0">UGT2B7</data>
    </node>
    <node id="1475">
      <data key="d0">HNF1B</data>
    </node>
    <node id="1476">
      <data key="d0">FXYD2</data>
    </node>
    <node id="1477">
      <data key="d0">UMOD</data>
    </node>
    <node id="1478">
      <data key="d0">ABCC6</data>
    </node>
    <node id="1479">
      <data key="d0">ABCG5</data>
    </node>
    <node id="1480">
      <data key="d0">ABCG8</data>
    </node>
    <node id="1481">
      <data key="d0">APOA2</data>
    </node>
    <node id="1482">
      <data key="d0">C1QTNF5</data>
    </node>
    <node id="1483">
      <data key="d0">CEACAM1</data>
    </node>
    <node id="1484">
      <data key="d0">CYP27A1</data>
    </node>
    <node id="1485">
      <data key="d0">CYP2C8</data>
    </node>
    <node id="1486">
      <data key="d0">CYP2C9</data>
    </node>
    <node id="1487">
      <data key="d0">CYP2D6</data>
    </node>
    <node id="1488">
      <data key="d0">GH1</data>
    </node>
    <node id="1489">
      <data key="d0">KCNJ11</data>
    </node>
    <node id="1490">
      <data key="d0">LIPC</data>
    </node>
    <node id="1491">
      <data key="d0">NPC1L1</data>
    </node>
    <node id="1492">
      <data key="d0">PCSK9</data>
    </node>
    <node id="1493">
      <data key="d0">RNASE2</data>
    </node>
    <node id="1494">
      <data key="d0">SHBG</data>
    </node>
    <node id="1495">
      <data key="d0">SLC22A6</data>
    </node>
    <node id="1496">
      <data key="d0">HNF4G</data>
    </node>
    <node id="1497">
      <data key="d0">HNRNPD</data>
    </node>
    <node id="1498">
      <data key="d0">HNRNPR</data>
    </node>
    <node id="1499">
      <data key="d0">HOPX</data>
    </node>
    <node id="1500">
      <data key="d0">FLG</data>
    </node>
    <node id="1501">
      <data key="d0">LOR</data>
    </node>
    <node id="1502">
      <data key="d0">HOXA1</data>
    </node>
    <node id="1503">
      <data key="d0">IER3</data>
    </node>
    <node id="1504">
      <data key="d0">BHLHE22</data>
    </node>
    <node id="1505">
      <data key="d0">EMX2</data>
    </node>
    <node id="1506">
      <data key="d0">IL11</data>
    </node>
    <node id="1507">
      <data key="d0">IL15</data>
    </node>
    <node id="1508">
      <data key="d0">KLF9</data>
    </node>
    <node id="1509">
      <data key="d0">PHGDH</data>
    </node>
    <node id="1510">
      <data key="d0">HOXA11</data>
    </node>
    <node id="1511">
      <data key="d0">HOXA4</data>
    </node>
    <node id="1512">
      <data key="d0">HOXA5</data>
    </node>
    <node id="1513">
      <data key="d0">ARHGEF1</data>
    </node>
    <node id="1514">
      <data key="d0">PTN</data>
    </node>
    <node id="1515">
      <data key="d0">HOXA7</data>
    </node>
    <node id="1516">
      <data key="d0">KRT10</data>
    </node>
    <node id="1517">
      <data key="d0">SHOX</data>
    </node>
    <node id="1518">
      <data key="d0">HOXB1</data>
    </node>
    <node id="1519">
      <data key="d0">HOXB4</data>
    </node>
    <node id="1520">
      <data key="d0">HOXB7</data>
    </node>
    <node id="1521">
      <data key="d0">THBS2</data>
    </node>
    <node id="1522">
      <data key="d0">HOXC10</data>
    </node>
    <node id="1523">
      <data key="d0">HOXB8</data>
    </node>
    <node id="1524">
      <data key="d0">HOXC11</data>
    </node>
    <node id="1525">
      <data key="d0">S100B</data>
    </node>
    <node id="1526">
      <data key="d0">HOXC13</data>
    </node>
    <node id="1527">
      <data key="d0">HOXC6</data>
    </node>
    <node id="1528">
      <data key="d0">MME</data>
    </node>
    <node id="1529">
      <data key="d0">HOXC9</data>
    </node>
    <node id="1530">
      <data key="d0">HOXD1</data>
    </node>
    <node id="1531">
      <data key="d0">HOXD13</data>
    </node>
    <node id="1532">
      <data key="d0">FHL1</data>
    </node>
    <node id="1533">
      <data key="d0">HOXD3</data>
    </node>
    <node id="1534">
      <data key="d0">ITGA5</data>
    </node>
    <node id="1535">
      <data key="d0">HOXD9</data>
    </node>
    <node id="1536">
      <data key="d0">HR</data>
    </node>
    <node id="1537">
      <data key="d0">OLR1</data>
    </node>
    <node id="1538">
      <data key="d0">ATG7</data>
    </node>
    <node id="1539">
      <data key="d0">CRYGA</data>
    </node>
    <node id="1540">
      <data key="d0">CRYGB</data>
    </node>
    <node id="1541">
      <data key="d0">GUCA2B</data>
    </node>
    <node id="1542">
      <data key="d0">HSD17B6</data>
    </node>
    <node id="1543">
      <data key="d0">HSP90B2P</data>
    </node>
    <node id="1544">
      <data key="d0">HSPA1B</data>
    </node>
    <node id="1545">
      <data key="d0">MAP3K14</data>
    </node>
    <node id="1546">
      <data key="d0">POLK</data>
    </node>
    <node id="1547">
      <data key="d0">SESN3</data>
    </node>
    <node id="1548">
      <data key="d0">STIP1</data>
    </node>
    <node id="1549">
      <data key="d0">UBB</data>
    </node>
    <node id="1550">
      <data key="d0">HSF2</data>
    </node>
    <node id="1551">
      <data key="d0">MAP2K4</data>
    </node>
    <node id="1552">
      <data key="d0">TXN</data>
    </node>
    <node id="1553">
      <data key="d0">HSF4</data>
    </node>
    <node id="1554">
      <data key="d0">CRYGC</data>
    </node>
    <node id="1555">
      <data key="d0">DNASE2B</data>
    </node>
    <node id="1556">
      <data key="d0">HTATIP2</data>
    </node>
    <node id="1557">
      <data key="d0">ZNF148</data>
    </node>
    <node id="1558">
      <data key="d0">ID3</data>
    </node>
    <node id="1559">
      <data key="d0">ID4</data>
    </node>
    <node id="1560">
      <data key="d0">SOX2</data>
    </node>
    <node id="1561">
      <data key="d0">IKBKB</data>
    </node>
    <node id="1562">
      <data key="d0">IKZF1</data>
    </node>
    <node id="1563">
      <data key="d0">FGFR4</data>
    </node>
    <node id="1564">
      <data key="d0">ILF2</data>
    </node>
    <node id="1565">
      <data key="d0">ACRV1</data>
    </node>
    <node id="1566">
      <data key="d0">ILF3</data>
    </node>
    <node id="1567">
      <data key="d0">HLA-DQA1</data>
    </node>
    <node id="1568">
      <data key="d0">ING1</data>
    </node>
    <node id="1569">
      <data key="d0">CASP3</data>
    </node>
    <node id="1570">
      <data key="d0">FAT1</data>
    </node>
    <node id="1571">
      <data key="d0">ING2</data>
    </node>
    <node id="1572">
      <data key="d0">TMEM71</data>
    </node>
    <node id="1573">
      <data key="d0">ING4</data>
    </node>
    <node id="1574">
      <data key="d0">ANGPT1</data>
    </node>
    <node id="1575">
      <data key="d0">ARL6IP5</data>
    </node>
    <node id="1576">
      <data key="d0">NTRK1</data>
    </node>
    <node id="1577">
      <data key="d0">CD40</data>
    </node>
    <node id="1578">
      <data key="d0">CXCL10</data>
    </node>
    <node id="1579">
      <data key="d0">DDX58</data>
    </node>
    <node id="1580">
      <data key="d0">DST</data>
    </node>
    <node id="1581">
      <data key="d0">ERAP2</data>
    </node>
    <node id="1582">
      <data key="d0">IFIT3</data>
    </node>
    <node id="1583">
      <data key="d0">IFNA13</data>
    </node>
    <node id="1584">
      <data key="d0">IL12A</data>
    </node>
    <node id="1585">
      <data key="d0">IL27</data>
    </node>
    <node id="1586">
      <data key="d0">NCF2</data>
    </node>
    <node id="1587">
      <data key="d0">OGN</data>
    </node>
    <node id="1588">
      <data key="d0">POLH</data>
    </node>
    <node id="1589">
      <data key="d0">PSMB10</data>
    </node>
    <node id="1590">
      <data key="d0">PSMB9</data>
    </node>
    <node id="1591">
      <data key="d0">SLPI</data>
    </node>
    <node id="1592">
      <data key="d0">SOCS2</data>
    </node>
    <node id="1593">
      <data key="d0">TAP1</data>
    </node>
    <node id="1594">
      <data key="d0">TAP2</data>
    </node>
    <node id="1595">
      <data key="d0">TAPBP</data>
    </node>
    <node id="1596">
      <data key="d0">IFNGR1</data>
    </node>
    <node id="1597">
      <data key="d0">ABCC2</data>
    </node>
    <node id="1598">
      <data key="d0">IFNL1</data>
    </node>
    <node id="1599">
      <data key="d0">IRF5</data>
    </node>
    <node id="1600">
      <data key="d0">MAVS</data>
    </node>
    <node id="1601">
      <data key="d0">PURA</data>
    </node>
    <node id="1602">
      <data key="d0">TLR4</data>
    </node>
    <node id="1603">
      <data key="d0">TNPO1</data>
    </node>
    <node id="1604">
      <data key="d0">MS4A1</data>
    </node>
    <node id="1605">
      <data key="d0">PDLIM7</data>
    </node>
    <node id="1606">
      <data key="d0">IRF6</data>
    </node>
    <node id="1607">
      <data key="d0">IFNA2</data>
    </node>
    <node id="1608">
      <data key="d0">IFNL2</data>
    </node>
    <node id="1609">
      <data key="d0">IFNL3</data>
    </node>
    <node id="1610">
      <data key="d0">IRF8</data>
    </node>
    <node id="1611">
      <data key="d0">NCAM1</data>
    </node>
    <node id="1612">
      <data key="d0">SP100</data>
    </node>
    <node id="1613">
      <data key="d0">ISL1</data>
    </node>
    <node id="1614">
      <data key="d0">JARID2</data>
    </node>
    <node id="1615">
      <data key="d0">MYL7</data>
    </node>
    <node id="1616">
      <data key="d0">JDP2</data>
    </node>
    <node id="1617">
      <data key="d0">ALOX12</data>
    </node>
    <node id="1618">
      <data key="d0">BECN1</data>
    </node>
    <node id="1619">
      <data key="d0">BEX2</data>
    </node>
    <node id="1620">
      <data key="d0">CA2</data>
    </node>
    <node id="1621">
      <data key="d0">CTSL</data>
    </node>
    <node id="1622">
      <data key="d0">CYP2J2</data>
    </node>
    <node id="1623">
      <data key="d0">DCN</data>
    </node>
    <node id="1624">
      <data key="d0">DDX21</data>
    </node>
    <node id="1625">
      <data key="d0">ELN</data>
    </node>
    <node id="1626">
      <data key="d0">FGF7</data>
    </node>
    <node id="1627">
      <data key="d0">GJA1</data>
    </node>
    <node id="1628">
      <data key="d0">LBP</data>
    </node>
    <node id="1629">
      <data key="d0">LGALS3</data>
    </node>
    <node id="1630">
      <data key="d0">MAT2A</data>
    </node>
    <node id="1631">
      <data key="d0">MGP</data>
    </node>
    <node id="1632">
      <data key="d0">MMP12</data>
    </node>
    <node id="1633">
      <data key="d0">MMP20</data>
    </node>
    <node id="1634">
      <data key="d0">NEIL1</data>
    </node>
    <node id="1635">
      <data key="d0">NOX5</data>
    </node>
    <node id="1636">
      <data key="d0">OPRM1</data>
    </node>
    <node id="1637">
      <data key="d0">PDK1</data>
    </node>
    <node id="1638">
      <data key="d0">RARG</data>
    </node>
    <node id="1639">
      <data key="d0">REN</data>
    </node>
    <node id="1640">
      <data key="d0">SMN1</data>
    </node>
    <node id="1641">
      <data key="d0">SYK</data>
    </node>
    <node id="1642">
      <data key="d0">TNFRSF1B</data>
    </node>
    <node id="1643">
      <data key="d0">JUND</data>
    </node>
    <node id="1644">
      <data key="d0">GAST</data>
    </node>
    <node id="1645">
      <data key="d0">NQO2</data>
    </node>
    <node id="1646">
      <data key="d0">KAT2B</data>
    </node>
    <node id="1647">
      <data key="d0">LIN28A</data>
    </node>
    <node id="1648">
      <data key="d0">NPAS2</data>
    </node>
    <node id="1649">
      <data key="d0">KAT6A</data>
    </node>
    <node id="1650">
      <data key="d0">KCNIP3</data>
    </node>
    <node id="1651">
      <data key="d0">SLC8A3</data>
    </node>
    <node id="1652">
      <data key="d0">TG</data>
    </node>
    <node id="1653">
      <data key="d0">KDM2A</data>
    </node>
    <node id="1654">
      <data key="d0">EREG</data>
    </node>
    <node id="1655">
      <data key="d0">KDM4B</data>
    </node>
    <node id="1656">
      <data key="d0">KDM4C</data>
    </node>
    <node id="1657">
      <data key="d0">JAG1</data>
    </node>
    <node id="1658">
      <data key="d0">KHDRBS1</data>
    </node>
    <node id="1659">
      <data key="d0">RPL3</data>
    </node>
    <node id="1660">
      <data key="d0">KLF10</data>
    </node>
    <node id="1661">
      <data key="d0">ITGAD</data>
    </node>
    <node id="1662">
      <data key="d0">PTGS1</data>
    </node>
    <node id="1663">
      <data key="d0">KLF11</data>
    </node>
    <node id="1664">
      <data key="d0">KLF12</data>
    </node>
    <node id="1665">
      <data key="d0">KLF13</data>
    </node>
    <node id="1666">
      <data key="d0">KLF14</data>
    </node>
    <node id="1667">
      <data key="d0">KLF15</data>
    </node>
    <node id="1668">
      <data key="d0">CLCNKA</data>
    </node>
    <node id="1669">
      <data key="d0">LRP5</data>
    </node>
    <node id="1670">
      <data key="d0">KLF16</data>
    </node>
    <node id="1671">
      <data key="d0">CCR5</data>
    </node>
    <node id="1672">
      <data key="d0">FABP5</data>
    </node>
    <node id="1673">
      <data key="d0">SELL</data>
    </node>
    <node id="1674">
      <data key="d0">KLF3</data>
    </node>
    <node id="1675">
      <data key="d0">CKM</data>
    </node>
    <node id="1676">
      <data key="d0">ALPI</data>
    </node>
    <node id="1677">
      <data key="d0">CD14</data>
    </node>
    <node id="1678">
      <data key="d0">GPA33</data>
    </node>
    <node id="1679">
      <data key="d0">HSPA8</data>
    </node>
    <node id="1680">
      <data key="d0">IFITM3</data>
    </node>
    <node id="1681">
      <data key="d0">LAMA1</data>
    </node>
    <node id="1682">
      <data key="d0">LXN</data>
    </node>
    <node id="1683">
      <data key="d0">PFKP</data>
    </node>
    <node id="1684">
      <data key="d0">TAGLN</data>
    </node>
    <node id="1685">
      <data key="d0">ZNF750</data>
    </node>
    <node id="1686">
      <data key="d0">FASN</data>
    </node>
    <node id="1687">
      <data key="d0">MYH11</data>
    </node>
    <node id="1688">
      <data key="d0">NOTCH1</data>
    </node>
    <node id="1689">
      <data key="d0">KLF6</data>
    </node>
    <node id="1690">
      <data key="d0">ASAH1</data>
    </node>
    <node id="1691">
      <data key="d0">CERS2</data>
    </node>
    <node id="1692">
      <data key="d0">CGB5</data>
    </node>
    <node id="1693">
      <data key="d0">KRT12</data>
    </node>
    <node id="1694">
      <data key="d0">LTC4S</data>
    </node>
    <node id="1695">
      <data key="d0">PSG3</data>
    </node>
    <node id="1696">
      <data key="d0">PSG5</data>
    </node>
    <node id="1697">
      <data key="d0">PTTG1</data>
    </node>
    <node id="1698">
      <data key="d0">KLF7</data>
    </node>
    <node id="1699">
      <data key="d0">SLC13A4</data>
    </node>
    <node id="1700">
      <data key="d0">KLF8</data>
    </node>
    <node id="1701">
      <data key="d0">EPSTI1</data>
    </node>
    <node id="1702">
      <data key="d0">SLC22A3</data>
    </node>
    <node id="1703">
      <data key="d0">PDCD5</data>
    </node>
    <node id="1704">
      <data key="d0">L3MBTL1</data>
    </node>
    <node id="1705">
      <data key="d0">LCOR</data>
    </node>
    <node id="1706">
      <data key="d0">LDB1</data>
    </node>
    <node id="1707">
      <data key="d0">CCL7</data>
    </node>
    <node id="1708">
      <data key="d0">CTLA4</data>
    </node>
    <node id="1709">
      <data key="d0">CYLD</data>
    </node>
    <node id="1710">
      <data key="d0">EDA</data>
    </node>
    <node id="1711">
      <data key="d0">MYCBP</data>
    </node>
    <node id="1712">
      <data key="d0">LHX2</data>
    </node>
    <node id="1713">
      <data key="d0">LHX3</data>
    </node>
    <node id="1714">
      <data key="d0">LHX4</data>
    </node>
    <node id="1715">
      <data key="d0">LIMD1</data>
    </node>
    <node id="1716">
      <data key="d0">LMO2</data>
    </node>
    <node id="1717">
      <data key="d0">GYPA</data>
    </node>
    <node id="1718">
      <data key="d0">NFATC1</data>
    </node>
    <node id="1719">
      <data key="d0">LMO3</data>
    </node>
    <node id="1720">
      <data key="d0">LMO4</data>
    </node>
    <node id="1721">
      <data key="d0">DLG4</data>
    </node>
    <node id="1722">
      <data key="d0">MTA1</data>
    </node>
    <node id="1723">
      <data key="d0">LMX1B</data>
    </node>
    <node id="1724">
      <data key="d0">COL4A1</data>
    </node>
    <node id="1725">
      <data key="d0">COL4A4</data>
    </node>
    <node id="1726">
      <data key="d0">NLRP2</data>
    </node>
    <node id="1727">
      <data key="d0">NPHS2</data>
    </node>
    <node id="1728">
      <data key="d0">LRF</data>
    </node>
    <node id="1729">
      <data key="d0">COMP</data>
    </node>
    <node id="1730">
      <data key="d0">LRRFIP1</data>
    </node>
    <node id="1731">
      <data key="d0">MAF</data>
    </node>
    <node id="1732">
      <data key="d0">ITGB7</data>
    </node>
    <node id="1733">
      <data key="d0">MAFB</data>
    </node>
    <node id="1734">
      <data key="d0">MAFF</data>
    </node>
    <node id="1735">
      <data key="d0">MAFG</data>
    </node>
    <node id="1736">
      <data key="d0">MAFK</data>
    </node>
    <node id="1737">
      <data key="d0">MAL</data>
    </node>
    <node id="1738">
      <data key="d0">MYL9</data>
    </node>
    <node id="1739">
      <data key="d0">TNFRSF12A</data>
    </node>
    <node id="1740">
      <data key="d0">MAX</data>
    </node>
    <node id="1741">
      <data key="d0">MAZ</data>
    </node>
    <node id="1742">
      <data key="d0">TSG101</data>
    </node>
    <node id="1743">
      <data key="d0">ADGRB1</data>
    </node>
    <node id="1744">
      <data key="d0">KLK10</data>
    </node>
    <node id="1745">
      <data key="d0">MYOG</data>
    </node>
    <node id="1746">
      <data key="d0">MCM2</data>
    </node>
    <node id="1747">
      <data key="d0">SNF8</data>
    </node>
    <node id="1748">
      <data key="d0">MDM4</data>
    </node>
    <node id="1749">
      <data key="d0">MECP2</data>
    </node>
    <node id="1750">
      <data key="d0">CDKL5</data>
    </node>
    <node id="1751">
      <data key="d0">UBE2C</data>
    </node>
    <node id="1752">
      <data key="d0">MED15</data>
    </node>
    <node id="1753">
      <data key="d0">MED23</data>
    </node>
    <node id="1754">
      <data key="d0">COX6A1</data>
    </node>
    <node id="1755">
      <data key="d0">MAPK14</data>
    </node>
    <node id="1756">
      <data key="d0">MAPK7</data>
    </node>
    <node id="1757">
      <data key="d0">SOST</data>
    </node>
    <node id="1758">
      <data key="d0">TNNI3</data>
    </node>
    <node id="1759">
      <data key="d0">MEF2B</data>
    </node>
    <node id="1760">
      <data key="d0">CPT1B</data>
    </node>
    <node id="1761">
      <data key="d0">ITGA9</data>
    </node>
    <node id="1762">
      <data key="d0">SOX3</data>
    </node>
    <node id="1763">
      <data key="d0">MEIS2</data>
    </node>
    <node id="1764">
      <data key="d0">IL17RB</data>
    </node>
    <node id="1765">
      <data key="d0">MEN1</data>
    </node>
    <node id="1766">
      <data key="d0">CDKN2C</data>
    </node>
    <node id="1767">
      <data key="d0">RAD51AP1</data>
    </node>
    <node id="1768">
      <data key="d0">ACP5</data>
    </node>
    <node id="1769">
      <data key="d0">BIRC7</data>
    </node>
    <node id="1770">
      <data key="d0">CTSK</data>
    </node>
    <node id="1771">
      <data key="d0">GPNMB</data>
    </node>
    <node id="1772">
      <data key="d0">KCNMA1</data>
    </node>
    <node id="1773">
      <data key="d0">KIT</data>
    </node>
    <node id="1774">
      <data key="d0">MC1R</data>
    </node>
    <node id="1775">
      <data key="d0">MLANA</data>
    </node>
    <node id="1776">
      <data key="d0">PMEL</data>
    </node>
    <node id="1777">
      <data key="d0">PRKCB</data>
    </node>
    <node id="1778">
      <data key="d0">SERPINF1</data>
    </node>
    <node id="1779">
      <data key="d0">TRAP</data>
    </node>
    <node id="1780">
      <data key="d0">TRPM1</data>
    </node>
    <node id="1781">
      <data key="d0">TYR</data>
    </node>
    <node id="1782">
      <data key="d0">TYRP1</data>
    </node>
    <node id="1783">
      <data key="d0">MKL1</data>
    </node>
    <node id="1784">
      <data key="d0">SCAI</data>
    </node>
    <node id="1785">
      <data key="d0">MLL2</data>
    </node>
    <node id="1786">
      <data key="d0">MLL3</data>
    </node>
    <node id="1787">
      <data key="d0">MLL4</data>
    </node>
    <node id="1788">
      <data key="d0">COX1</data>
    </node>
    <node id="1789">
      <data key="d0">MLLT10</data>
    </node>
    <node id="1790">
      <data key="d0">MLLT3</data>
    </node>
    <node id="1791">
      <data key="d0">SCNN1A</data>
    </node>
    <node id="1792">
      <data key="d0">MLX</data>
    </node>
    <node id="1793">
      <data key="d0">MLXIPL</data>
    </node>
    <node id="1794">
      <data key="d0">LTA</data>
    </node>
    <node id="1795">
      <data key="d0">MCM7</data>
    </node>
    <node id="1796">
      <data key="d0">DLK1</data>
    </node>
    <node id="1797">
      <data key="d0">NOTCH3</data>
    </node>
    <node id="1798">
      <data key="d0">ZHX2</data>
    </node>
    <node id="1799">
      <data key="d0">MSX2</data>
    </node>
    <node id="1800">
      <data key="d0">BCAS3</data>
    </node>
    <node id="1801">
      <data key="d0">ITGB3BP</data>
    </node>
    <node id="1802">
      <data key="d0">MNAT1</data>
    </node>
    <node id="1803">
      <data key="d0">RNF144A</data>
    </node>
    <node id="1804">
      <data key="d0">SUMO2</data>
    </node>
    <node id="1805">
      <data key="d0">MTA2</data>
    </node>
    <node id="1806">
      <data key="d0">ACO1</data>
    </node>
    <node id="1807">
      <data key="d0">MCAT</data>
    </node>
    <node id="1808">
      <data key="d0">PRNP</data>
    </node>
    <node id="1809">
      <data key="d0">SNCB</data>
    </node>
    <node id="1810">
      <data key="d0">MXD1</data>
    </node>
    <node id="1811">
      <data key="d0">MXD4</data>
    </node>
    <node id="1812">
      <data key="d0">MZF1</data>
    </node>
    <node id="1813">
      <data key="d0">PADI1</data>
    </node>
    <node id="1814">
      <data key="d0">MXI1</data>
    </node>
    <node id="1815">
      <data key="d0">CD34</data>
    </node>
    <node id="1816">
      <data key="d0">CDO1</data>
    </node>
    <node id="1817">
      <data key="d0">CLEC4G</data>
    </node>
    <node id="1818">
      <data key="d0">DHRS2</data>
    </node>
    <node id="1819">
      <data key="d0">GSTM1</data>
    </node>
    <node id="1820">
      <data key="d0">HRH1</data>
    </node>
    <node id="1821">
      <data key="d0">IL7</data>
    </node>
    <node id="1822">
      <data key="d0">NMU</data>
    </node>
    <node id="1823">
      <data key="d0">PDCD4</data>
    </node>
    <node id="1824">
      <data key="d0">SIM2</data>
    </node>
    <node id="1825">
      <data key="d0">SP3</data>
    </node>
    <node id="1826">
      <data key="d0">TK1</data>
    </node>
    <node id="1827">
      <data key="d0">MYBBP1A</data>
    </node>
    <node id="1828">
      <data key="d0">MYBL1</data>
    </node>
    <node id="1829">
      <data key="d0">NCL</data>
    </node>
    <node id="1830">
      <data key="d0">PSG1</data>
    </node>
    <node id="1831">
      <data key="d0">BAG2</data>
    </node>
    <node id="1832">
      <data key="d0">CD33</data>
    </node>
    <node id="1833">
      <data key="d0">CD38</data>
    </node>
    <node id="1834">
      <data key="d0">CDC25C</data>
    </node>
    <node id="1835">
      <data key="d0">CDC34</data>
    </node>
    <node id="1836">
      <data key="d0">DDX18</data>
    </node>
    <node id="1837">
      <data key="d0">EBNA1BP2</data>
    </node>
    <node id="1838">
      <data key="d0">FMR1</data>
    </node>
    <node id="1839">
      <data key="d0">FTH1P18</data>
    </node>
    <node id="1840">
      <data key="d0">FUT3</data>
    </node>
    <node id="1841">
      <data key="d0">HNRNPA1</data>
    </node>
    <node id="1842">
      <data key="d0">IGF2BP1</data>
    </node>
    <node id="1843">
      <data key="d0">IGK</data>
    </node>
    <node id="1844">
      <data key="d0">IPO7</data>
    </node>
    <node id="1845">
      <data key="d0">KRAS</data>
    </node>
    <node id="1846">
      <data key="d0">MAPK1</data>
    </node>
    <node id="1847">
      <data key="d0">MTDH</data>
    </node>
    <node id="1848">
      <data key="d0">NOL7</data>
    </node>
    <node id="1849">
      <data key="d0">PRDX3</data>
    </node>
    <node id="1850">
      <data key="d0">PRODH</data>
    </node>
    <node id="1851">
      <data key="d0">PTBP1</data>
    </node>
    <node id="1852">
      <data key="d0">RCC1</data>
    </node>
    <node id="1853">
      <data key="d0">SART3</data>
    </node>
    <node id="1854">
      <data key="d0">SHMT1</data>
    </node>
    <node id="1855">
      <data key="d0">SRSF1</data>
    </node>
    <node id="1856">
      <data key="d0">ST3GAL1</data>
    </node>
    <node id="1857">
      <data key="d0">ST3GAL3</data>
    </node>
    <node id="1858">
      <data key="d0">ST3GAL4</data>
    </node>
    <node id="1859">
      <data key="d0">SURF1</data>
    </node>
    <node id="1860">
      <data key="d0">SURF2</data>
    </node>
    <node id="1861">
      <data key="d0">TFAM</data>
    </node>
    <node id="1862">
      <data key="d0">TFAP4</data>
    </node>
    <node id="1863">
      <data key="d0">TLX1</data>
    </node>
    <node id="1864">
      <data key="d0">TOP1MT</data>
    </node>
    <node id="1865">
      <data key="d0">WRN</data>
    </node>
    <node id="1866">
      <data key="d0">XPO1</data>
    </node>
    <node id="1867">
      <data key="d0">ABCC1</data>
    </node>
    <node id="1868">
      <data key="d0">DKK3</data>
    </node>
    <node id="1869">
      <data key="d0">EFNB3</data>
    </node>
    <node id="1870">
      <data key="d0">LRRN3</data>
    </node>
    <node id="1871">
      <data key="d0">MCM3</data>
    </node>
    <node id="1872">
      <data key="d0">MCM4</data>
    </node>
    <node id="1873">
      <data key="d0">MCM6</data>
    </node>
    <node id="1874">
      <data key="d0">NES</data>
    </node>
    <node id="1875">
      <data key="d0">NGFR</data>
    </node>
    <node id="1876">
      <data key="d0">MYF6</data>
    </node>
    <node id="1877">
      <data key="d0">ACACB</data>
    </node>
    <node id="1878">
      <data key="d0">ACTG2</data>
    </node>
    <node id="1879">
      <data key="d0">MYOD1</data>
    </node>
    <node id="1880">
      <data key="d0">BLMH</data>
    </node>
    <node id="1881">
      <data key="d0">PIK3R3</data>
    </node>
    <node id="1882">
      <data key="d0">NAB1</data>
    </node>
    <node id="1883">
      <data key="d0">MSLN</data>
    </node>
    <node id="1884">
      <data key="d0">FGF4</data>
    </node>
    <node id="1885">
      <data key="d0">GDF3</data>
    </node>
    <node id="1886">
      <data key="d0">L1TD1</data>
    </node>
    <node id="1887">
      <data key="d0">LAMB1</data>
    </node>
    <node id="1888">
      <data key="d0">MTF2</data>
    </node>
    <node id="1889">
      <data key="d0">NODAL</data>
    </node>
    <node id="1890">
      <data key="d0">SEMA6A</data>
    </node>
    <node id="1891">
      <data key="d0">SOX1</data>
    </node>
    <node id="1892">
      <data key="d0">YES1</data>
    </node>
    <node id="1893">
      <data key="d0">NCOA1</data>
    </node>
    <node id="1894">
      <data key="d0">NCOA3</data>
    </node>
    <node id="1895">
      <data key="d0">NCOA4</data>
    </node>
    <node id="1896">
      <data key="d0">NCOA6</data>
    </node>
    <node id="1897">
      <data key="d0">NCOR1</data>
    </node>
    <node id="1898">
      <data key="d0">G0S2</data>
    </node>
    <node id="1899">
      <data key="d0">NCOR2</data>
    </node>
    <node id="1900">
      <data key="d0">NEAT1</data>
    </node>
    <node id="1901">
      <data key="d0">NELFB</data>
    </node>
    <node id="1902">
      <data key="d0">NELFCD</data>
    </node>
    <node id="1903">
      <data key="d0">NEUROD1</data>
    </node>
    <node id="1904">
      <data key="d0">VSX2</data>
    </node>
    <node id="1905">
      <data key="d0">GNRH1</data>
    </node>
    <node id="1906">
      <data key="d0">MBP</data>
    </node>
    <node id="1907">
      <data key="d0">PPP2R2D</data>
    </node>
    <node id="1908">
      <data key="d0">NFAT5</data>
    </node>
    <node id="1909">
      <data key="d0">CD3G</data>
    </node>
    <node id="1910">
      <data key="d0">CYP2E1</data>
    </node>
    <node id="1911">
      <data key="d0">NFATC2</data>
    </node>
    <node id="1912">
      <data key="d0">ENPP2</data>
    </node>
    <node id="1913">
      <data key="d0">NFATC3</data>
    </node>
    <node id="1914">
      <data key="d0">GSS</data>
    </node>
    <node id="1915">
      <data key="d0">NFE2L1</data>
    </node>
    <node id="1916">
      <data key="d0">CDK11B</data>
    </node>
    <node id="1917">
      <data key="d0">NFE2L2</data>
    </node>
    <node id="1918">
      <data key="d0">GSTA1</data>
    </node>
    <node id="1919">
      <data key="d0">MTHFR</data>
    </node>
    <node id="1920">
      <data key="d0">NFIA</data>
    </node>
    <node id="1921">
      <data key="d0">NFIB</data>
    </node>
    <node id="1922">
      <data key="d0">WFDC2</data>
    </node>
    <node id="1923">
      <data key="d0">NFIC</data>
    </node>
    <node id="1924">
      <data key="d0">ALAS1</data>
    </node>
    <node id="1925">
      <data key="d0">C4BPB</data>
    </node>
    <node id="1926">
      <data key="d0">FABP7</data>
    </node>
    <node id="1927">
      <data key="d0">GTF3C1</data>
    </node>
    <node id="1928">
      <data key="d0">GTF3C2</data>
    </node>
    <node id="1929">
      <data key="d0">HGF</data>
    </node>
    <node id="1930">
      <data key="d0">HMGB1</data>
    </node>
    <node id="1931">
      <data key="d0">MATN1</data>
    </node>
    <node id="1932">
      <data key="d0">POLE2</data>
    </node>
    <node id="1933">
      <data key="d0">SLC34A2</data>
    </node>
    <node id="1934">
      <data key="d0">SMUG1</data>
    </node>
    <node id="1935">
      <data key="d0">NFIL3</data>
    </node>
    <node id="1936">
      <data key="d0">NFIX</data>
    </node>
    <node id="1937">
      <data key="d0">CHI3L1</data>
    </node>
    <node id="1938">
      <data key="d0">A2M</data>
    </node>
    <node id="1939">
      <data key="d0">ADORA1</data>
    </node>
    <node id="1940">
      <data key="d0">ADORA2A</data>
    </node>
    <node id="1941">
      <data key="d0">ADORA3</data>
    </node>
    <node id="1942">
      <data key="d0">AGER</data>
    </node>
    <node id="1943">
      <data key="d0">AGT</data>
    </node>
    <node id="1944">
      <data key="d0">AKT2</data>
    </node>
    <node id="1945">
      <data key="d0">B2M</data>
    </node>
    <node id="1946">
      <data key="d0">BGN</data>
    </node>
    <node id="1947">
      <data key="d0">BHMT</data>
    </node>
    <node id="1948">
      <data key="d0">BIRC2</data>
    </node>
    <node id="1949">
      <data key="d0">BST1</data>
    </node>
    <node id="1950">
      <data key="d0">CARD8</data>
    </node>
    <node id="1951">
      <data key="d0">CARM1</data>
    </node>
    <node id="1952">
      <data key="d0">CCL11</data>
    </node>
    <node id="1953">
      <data key="d0">CCL13</data>
    </node>
    <node id="1954">
      <data key="d0">CCL19</data>
    </node>
    <node id="1955">
      <data key="d0">CCL22</data>
    </node>
    <node id="1956">
      <data key="d0">CCR2</data>
    </node>
    <node id="1957">
      <data key="d0">CD58</data>
    </node>
    <node id="1958">
      <data key="d0">CD69</data>
    </node>
    <node id="1959">
      <data key="d0">CD74</data>
    </node>
    <node id="1960">
      <data key="d0">CD83</data>
    </node>
    <node id="1961">
      <data key="d0">CD86</data>
    </node>
    <node id="1962">
      <data key="d0">CFI</data>
    </node>
    <node id="1963">
      <data key="d0">COL2A1</data>
    </node>
    <node id="1964">
      <data key="d0">COL7A1</data>
    </node>
    <node id="1965">
      <data key="d0">CRHR1</data>
    </node>
    <node id="1966">
      <data key="d0">CXCL2</data>
    </node>
    <node id="1967">
      <data key="d0">CXCL5</data>
    </node>
    <node id="1968">
      <data key="d0">DEFB4A</data>
    </node>
    <node id="1969">
      <data key="d0">DRD2</data>
    </node>
    <node id="1970">
      <data key="d0">EBI3</data>
    </node>
    <node id="1971">
      <data key="d0">ERAP1</data>
    </node>
    <node id="1972">
      <data key="d0">FAF1</data>
    </node>
    <node id="1973">
      <data key="d0">FBP1</data>
    </node>
    <node id="1974">
      <data key="d0">FGF8</data>
    </node>
    <node id="1975">
      <data key="d0">FLT4</data>
    </node>
    <node id="1976">
      <data key="d0">GKN2</data>
    </node>
    <node id="1977">
      <data key="d0">GRIN1</data>
    </node>
    <node id="1978">
      <data key="d0">IL17C</data>
    </node>
    <node id="1979">
      <data key="d0">IL1RN</data>
    </node>
    <node id="1980">
      <data key="d0">IL21</data>
    </node>
    <node id="1981">
      <data key="d0">LCN2</data>
    </node>
    <node id="1982">
      <data key="d0">LIPE</data>
    </node>
    <node id="1983">
      <data key="d0">LPL</data>
    </node>
    <node id="1984">
      <data key="d0">MUC5B</data>
    </node>
    <node id="1985">
      <data key="d0">MUC6</data>
    </node>
    <node id="1986">
      <data key="d0">NFKBIA</data>
    </node>
    <node id="1987">
      <data key="d0">NFKBIZ</data>
    </node>
    <node id="1988">
      <data key="d0">NOD2</data>
    </node>
    <node id="1989">
      <data key="d0">NOS1</data>
    </node>
    <node id="1990">
      <data key="d0">OLFM4</data>
    </node>
    <node id="1991">
      <data key="d0">OPTN</data>
    </node>
    <node id="1992">
      <data key="d0">PCYT2</data>
    </node>
    <node id="1993">
      <data key="d0">PGLYRP2</data>
    </node>
    <node id="1994">
      <data key="d0">PLA2G2A</data>
    </node>
    <node id="1995">
      <data key="d0">PLIN1</data>
    </node>
    <node id="1996">
      <data key="d0">POU2F2</data>
    </node>
    <node id="1997">
      <data key="d0">PPIG</data>
    </node>
    <node id="1998">
      <data key="d0">PTAFR</data>
    </node>
    <node id="1999">
      <data key="d0">PTGER4</data>
    </node>
    <node id="2000">
      <data key="d0">PTPN6</data>
    </node>
    <node id="2001">
      <data key="d0">REPS2</data>
    </node>
    <node id="2002">
      <data key="d0">RGS4</data>
    </node>
    <node id="2003">
      <data key="d0">RIPK2</data>
    </node>
    <node id="2004">
      <data key="d0">S100A6</data>
    </node>
    <node id="2005">
      <data key="d0">SDC1</data>
    </node>
    <node id="2006">
      <data key="d0">SERPINA3</data>
    </node>
    <node id="2007">
      <data key="d0">SERPINB1</data>
    </node>
    <node id="2008">
      <data key="d0">SFTPA1</data>
    </node>
    <node id="2009">
      <data key="d0">SLC25A27</data>
    </node>
    <node id="2010">
      <data key="d0">STK39</data>
    </node>
    <node id="2011">
      <data key="d0">TBX21</data>
    </node>
    <node id="2012">
      <data key="d0">TLR7</data>
    </node>
    <node id="2013">
      <data key="d0">TNFAIP3</data>
    </node>
    <node id="2014">
      <data key="d0">TNFRSF13C</data>
    </node>
    <node id="2015">
      <data key="d0">TNFRSF9</data>
    </node>
    <node id="2016">
      <data key="d0">TNFSF13B</data>
    </node>
    <node id="2017">
      <data key="d0">TNIP3</data>
    </node>
    <node id="2018">
      <data key="d0">TRAF1</data>
    </node>
    <node id="2019">
      <data key="d0">TRAF2</data>
    </node>
    <node id="2020">
      <data key="d0">TRIM21</data>
    </node>
    <node id="2021">
      <data key="d0">TRPC1</data>
    </node>
    <node id="2022">
      <data key="d0">TSLP</data>
    </node>
    <node id="2023">
      <data key="d0">UPP1</data>
    </node>
    <node id="2024">
      <data key="d0">CCL21</data>
    </node>
    <node id="2025">
      <data key="d0">SELP</data>
    </node>
    <node id="2026">
      <data key="d0">SND1</data>
    </node>
    <node id="2027">
      <data key="d0">PON2</data>
    </node>
    <node id="2028">
      <data key="d0">NFKBIB</data>
    </node>
    <node id="2029">
      <data key="d0">NFRKB</data>
    </node>
    <node id="2030">
      <data key="d0">NFYA</data>
    </node>
    <node id="2031">
      <data key="d0">CBS</data>
    </node>
    <node id="2032">
      <data key="d0">CYP2A6</data>
    </node>
    <node id="2033">
      <data key="d0">FXR2</data>
    </node>
    <node id="2034">
      <data key="d0">LPIN1</data>
    </node>
    <node id="2035">
      <data key="d0">OGG1</data>
    </node>
    <node id="2036">
      <data key="d0">STK11</data>
    </node>
    <node id="2037">
      <data key="d0">NFYB</data>
    </node>
    <node id="2038">
      <data key="d0">NFYC</data>
    </node>
    <node id="2039">
      <data key="d0">FDPS</data>
    </node>
    <node id="2040">
      <data key="d0">NHLH2</data>
    </node>
    <node id="2041">
      <data key="d0">MAOA</data>
    </node>
    <node id="2042">
      <data key="d0">NKX2-2</data>
    </node>
    <node id="2043">
      <data key="d0">NKX2-3</data>
    </node>
    <node id="2044">
      <data key="d0">NKX2-5</data>
    </node>
    <node id="2045">
      <data key="d0">DACT1</data>
    </node>
    <node id="2046">
      <data key="d0">DACT2</data>
    </node>
    <node id="2047">
      <data key="d0">TBX5</data>
    </node>
    <node id="2048">
      <data key="d0">SIX6</data>
    </node>
    <node id="2049">
      <data key="d0">NONO</data>
    </node>
    <node id="2050">
      <data key="d0">MIA</data>
    </node>
    <node id="2051">
      <data key="d0">APOD</data>
    </node>
    <node id="2052">
      <data key="d0">ASPH</data>
    </node>
    <node id="2053">
      <data key="d0">NPAS3</data>
    </node>
    <node id="2054">
      <data key="d0">VGF</data>
    </node>
    <node id="2055">
      <data key="d0">NPM1</data>
    </node>
    <node id="2056">
      <data key="d0">BRD4</data>
    </node>
    <node id="2057">
      <data key="d0">TAF1A</data>
    </node>
    <node id="2058">
      <data key="d0">CAMP</data>
    </node>
    <node id="2059">
      <data key="d0">NR5A1</data>
    </node>
    <node id="2060">
      <data key="d0">PBX1</data>
    </node>
    <node id="2061">
      <data key="d0">CYP8B1</data>
    </node>
    <node id="2062">
      <data key="d0">G6PC</data>
    </node>
    <node id="2063">
      <data key="d0">NR1D1</data>
    </node>
    <node id="2064">
      <data key="d0">NR1H2</data>
    </node>
    <node id="2065">
      <data key="d0">ABCG1</data>
    </node>
    <node id="2066">
      <data key="d0">ABCG4</data>
    </node>
    <node id="2067">
      <data key="d0">NR1H3</data>
    </node>
    <node id="2068">
      <data key="d0">CETP</data>
    </node>
    <node id="2069">
      <data key="d0">ABCB11</data>
    </node>
    <node id="2070">
      <data key="d0">ABCB4</data>
    </node>
    <node id="2071">
      <data key="d0">ABCC4</data>
    </node>
    <node id="2072">
      <data key="d0">FABP6</data>
    </node>
    <node id="2073">
      <data key="d0">KRT13</data>
    </node>
    <node id="2074">
      <data key="d0">PLTP</data>
    </node>
    <node id="2075">
      <data key="d0">SCARB1</data>
    </node>
    <node id="2076">
      <data key="d0">UGT2B4</data>
    </node>
    <node id="2077">
      <data key="d0">CORO1C</data>
    </node>
    <node id="2078">
      <data key="d0">CYP4F12</data>
    </node>
    <node id="2079">
      <data key="d0">NOD1</data>
    </node>
    <node id="2080">
      <data key="d0">RAB3A</data>
    </node>
    <node id="2081">
      <data key="d0">RXRA</data>
    </node>
    <node id="2082">
      <data key="d0">THRSP</data>
    </node>
    <node id="2083">
      <data key="d0">NR1I3</data>
    </node>
    <node id="2084">
      <data key="d0">LHCGR</data>
    </node>
    <node id="2085">
      <data key="d0">NR2F2</data>
    </node>
    <node id="2086">
      <data key="d0">ATP1B1</data>
    </node>
    <node id="2087">
      <data key="d0">BAD</data>
    </node>
    <node id="2088">
      <data key="d0">CALD1</data>
    </node>
    <node id="2089">
      <data key="d0">CSF1R</data>
    </node>
    <node id="2090">
      <data key="d0">RLN1</data>
    </node>
    <node id="2091">
      <data key="d0">RLN2</data>
    </node>
    <node id="2092">
      <data key="d0">RPS6KA3</data>
    </node>
    <node id="2093">
      <data key="d0">TAT</data>
    </node>
    <node id="2094">
      <data key="d0">NR3C2</data>
    </node>
    <node id="2095">
      <data key="d0">CABIN1</data>
    </node>
    <node id="2096">
      <data key="d0">CCR6</data>
    </node>
    <node id="2097">
      <data key="d0">BABAM2</data>
    </node>
    <node id="2098">
      <data key="d0">RNF7</data>
    </node>
    <node id="2099">
      <data key="d0">NR4A2</data>
    </node>
    <node id="2100">
      <data key="d0">SLC6A3</data>
    </node>
    <node id="2101">
      <data key="d0">HSD3B1</data>
    </node>
    <node id="2102">
      <data key="d0">INSL3</data>
    </node>
    <node id="2103">
      <data key="d0">SRY</data>
    </node>
    <node id="2104">
      <data key="d0">CAPNS1</data>
    </node>
    <node id="2105">
      <data key="d0">GALNT3</data>
    </node>
    <node id="2106">
      <data key="d0">IDE</data>
    </node>
    <node id="2107">
      <data key="d0">SLC46A1</data>
    </node>
    <node id="2108">
      <data key="d0">SNRPN</data>
    </node>
    <node id="2109">
      <data key="d0">SPAST</data>
    </node>
    <node id="2110">
      <data key="d0">TOMM34</data>
    </node>
    <node id="2111">
      <data key="d0">SLC7A1</data>
    </node>
    <node id="2112">
      <data key="d0">NRL</data>
    </node>
    <node id="2113">
      <data key="d0">PDE6B</data>
    </node>
    <node id="2114">
      <data key="d0">MSL1</data>
    </node>
    <node id="2115">
      <data key="d0">OLIG2</data>
    </node>
    <node id="2116">
      <data key="d0">LGR5</data>
    </node>
    <node id="2117">
      <data key="d0">ONECUT1</data>
    </node>
    <node id="2118">
      <data key="d0">PROC</data>
    </node>
    <node id="2119">
      <data key="d0">ONECUT2</data>
    </node>
    <node id="2120">
      <data key="d0">SYTL4</data>
    </node>
    <node id="2121">
      <data key="d0">OTX1</data>
    </node>
    <node id="2122">
      <data key="d0">OTX2</data>
    </node>
    <node id="2123">
      <data key="d0">HESX1</data>
    </node>
    <node id="2124">
      <data key="d0">PA2G4</data>
    </node>
    <node id="2125">
      <data key="d0">FBN1</data>
    </node>
    <node id="2126">
      <data key="d0">HFE</data>
    </node>
    <node id="2127">
      <data key="d0">IFNAR1</data>
    </node>
    <node id="2128">
      <data key="d0">SH3BP2</data>
    </node>
    <node id="2129">
      <data key="d0">SMARCB1</data>
    </node>
    <node id="2130">
      <data key="d0">PAWR</data>
    </node>
    <node id="2131">
      <data key="d0">PAX1</data>
    </node>
    <node id="2132">
      <data key="d0">PAX2</data>
    </node>
    <node id="2133">
      <data key="d0">ADAM10</data>
    </node>
    <node id="2134">
      <data key="d0">L1CAM</data>
    </node>
    <node id="2135">
      <data key="d0">PAX3</data>
    </node>
    <node id="2136">
      <data key="d0">SHH</data>
    </node>
    <node id="2137">
      <data key="d0">PAX5</data>
    </node>
    <node id="2138">
      <data key="d0">BLK</data>
    </node>
    <node id="2139">
      <data key="d0">PRKCE</data>
    </node>
    <node id="2140">
      <data key="d0">PDHX</data>
    </node>
    <node id="2141">
      <data key="d0">SIX3</data>
    </node>
    <node id="2142">
      <data key="d0">SLC3A1</data>
    </node>
    <node id="2143">
      <data key="d0">TSHR</data>
    </node>
    <node id="2144">
      <data key="d0">PBX2</data>
    </node>
    <node id="2145">
      <data key="d0">FMO3</data>
    </node>
    <node id="2146">
      <data key="d0">PCBD1</data>
    </node>
    <node id="2147">
      <data key="d0">PCGF2</data>
    </node>
    <node id="2148">
      <data key="d0">ZEB2</data>
    </node>
    <node id="2149">
      <data key="d0">PDCD11</data>
    </node>
    <node id="2150">
      <data key="d0">PHB2</data>
    </node>
    <node id="2151">
      <data key="d0">PHF10</data>
    </node>
    <node id="2152">
      <data key="d0">PHF8</data>
    </node>
    <node id="2153">
      <data key="d0">CDC20</data>
    </node>
    <node id="2154">
      <data key="d0">TLX2</data>
    </node>
    <node id="2155">
      <data key="d0">PHOX2B</data>
    </node>
    <node id="2156">
      <data key="d0">ALK</data>
    </node>
    <node id="2157">
      <data key="d0">PIAS1</data>
    </node>
    <node id="2158">
      <data key="d0">PRMT1</data>
    </node>
    <node id="2159">
      <data key="d0">PIAS2</data>
    </node>
    <node id="2160">
      <data key="d0">PIAS3</data>
    </node>
    <node id="2161">
      <data key="d0">PIAS4</data>
    </node>
    <node id="2162">
      <data key="d0">PIR</data>
    </node>
    <node id="2163">
      <data key="d0">PITX1</data>
    </node>
    <node id="2164">
      <data key="d0">TBX4</data>
    </node>
    <node id="2165">
      <data key="d0">TRIB2</data>
    </node>
    <node id="2166">
      <data key="d0">PITX2</data>
    </node>
    <node id="2167">
      <data key="d0">FGF16</data>
    </node>
    <node id="2168">
      <data key="d0">LHX6</data>
    </node>
    <node id="2169">
      <data key="d0">PLOD1</data>
    </node>
    <node id="2170">
      <data key="d0">SLC13A3</data>
    </node>
    <node id="2171">
      <data key="d0">WNT2</data>
    </node>
    <node id="2172">
      <data key="d0">PITX3</data>
    </node>
    <node id="2173">
      <data key="d0">MIP</data>
    </node>
    <node id="2174">
      <data key="d0">PKNOX1</data>
    </node>
    <node id="2175">
      <data key="d0">SYP</data>
    </node>
    <node id="2176">
      <data key="d0">PLAG1</data>
    </node>
    <node id="2177">
      <data key="d0">CRLF1</data>
    </node>
    <node id="2178">
      <data key="d0">PLAGL1</data>
    </node>
    <node id="2179">
      <data key="d0">PLAGL2</data>
    </node>
    <node id="2180">
      <data key="d0">METAP2</data>
    </node>
    <node id="2181">
      <data key="d0">SFTPC</data>
    </node>
    <node id="2182">
      <data key="d0">CCNT1</data>
    </node>
    <node id="2183">
      <data key="d0">EAF2</data>
    </node>
    <node id="2184">
      <data key="d0">FLT3</data>
    </node>
    <node id="2185">
      <data key="d0">GRIP1</data>
    </node>
    <node id="2186">
      <data key="d0">HCK</data>
    </node>
    <node id="2187">
      <data key="d0">UBA7</data>
    </node>
    <node id="2188">
      <data key="d0">POLR1A</data>
    </node>
    <node id="2189">
      <data key="d0">GHR</data>
    </node>
    <node id="2190">
      <data key="d0">POU2AF1</data>
    </node>
    <node id="2191">
      <data key="d0">SPIB</data>
    </node>
    <node id="2192">
      <data key="d0">TNFRSF17</data>
    </node>
    <node id="2193">
      <data key="d0">POU2F1</data>
    </node>
    <node id="2194">
      <data key="d0">HIST2H2BE</data>
    </node>
    <node id="2195">
      <data key="d0">HPGDS</data>
    </node>
    <node id="2196">
      <data key="d0">LGALS4</data>
    </node>
    <node id="2197">
      <data key="d0">PTGIR</data>
    </node>
    <node id="2198">
      <data key="d0">RPTOR</data>
    </node>
    <node id="2199">
      <data key="d0">SDC4</data>
    </node>
    <node id="2200">
      <data key="d0">SNAPC1</data>
    </node>
    <node id="2201">
      <data key="d0">ST6GAL1</data>
    </node>
    <node id="2202">
      <data key="d0">TXNRD1</data>
    </node>
    <node id="2203">
      <data key="d0">POU2F3</data>
    </node>
    <node id="2204">
      <data key="d0">POU3F1</data>
    </node>
    <node id="2205">
      <data key="d0">POU3F2</data>
    </node>
    <node id="2206">
      <data key="d0">CDH13</data>
    </node>
    <node id="2207">
      <data key="d0">DDC</data>
    </node>
    <node id="2208">
      <data key="d0">PDE5A</data>
    </node>
    <node id="2209">
      <data key="d0">POU3F4</data>
    </node>
    <node id="2210">
      <data key="d0">HSP90AA1</data>
    </node>
    <node id="2211">
      <data key="d0">POU4F2</data>
    </node>
    <node id="2212">
      <data key="d0">ITGA6</data>
    </node>
    <node id="2213">
      <data key="d0">LEFTY1</data>
    </node>
    <node id="2214">
      <data key="d0">TBXT</data>
    </node>
    <node id="2215">
      <data key="d0">TBX18</data>
    </node>
    <node id="2216">
      <data key="d0">TDGF1</data>
    </node>
    <node id="2217">
      <data key="d0">THY1</data>
    </node>
    <node id="2218">
      <data key="d0">ZFP42</data>
    </node>
    <node id="2219">
      <data key="d0">ACADL</data>
    </node>
    <node id="2220">
      <data key="d0">ACOX1</data>
    </node>
    <node id="2221">
      <data key="d0">ACSL1</data>
    </node>
    <node id="2222">
      <data key="d0">ANGPTL4</data>
    </node>
    <node id="2223">
      <data key="d0">APOA4</data>
    </node>
    <node id="2224">
      <data key="d0">APOA5</data>
    </node>
    <node id="2225">
      <data key="d0">APOBR</data>
    </node>
    <node id="2226">
      <data key="d0">CD36</data>
    </node>
    <node id="2227">
      <data key="d0">CPT1A</data>
    </node>
    <node id="2228">
      <data key="d0">IL6R</data>
    </node>
    <node id="2229">
      <data key="d0">MLYCD</data>
    </node>
    <node id="2230">
      <data key="d0">PLIN2</data>
    </node>
    <node id="2231">
      <data key="d0">SLC25A20</data>
    </node>
    <node id="2232">
      <data key="d0">SLC9A1</data>
    </node>
    <node id="2233">
      <data key="d0">SREBF2</data>
    </node>
    <node id="2234">
      <data key="d0">STAT5A</data>
    </node>
    <node id="2235">
      <data key="d0">TUBA1B</data>
    </node>
    <node id="2236">
      <data key="d0">UCP1</data>
    </node>
    <node id="2237">
      <data key="d0">SAT1</data>
    </node>
    <node id="2238">
      <data key="d0">ACAT1</data>
    </node>
    <node id="2239">
      <data key="d0">ADIPOQ</data>
    </node>
    <node id="2240">
      <data key="d0">BRS3</data>
    </node>
    <node id="2241">
      <data key="d0">DBI</data>
    </node>
    <node id="2242">
      <data key="d0">DEFB103A</data>
    </node>
    <node id="2243">
      <data key="d0">ERO1A</data>
    </node>
    <node id="2244">
      <data key="d0">ERP44</data>
    </node>
    <node id="2245">
      <data key="d0">FGF1</data>
    </node>
    <node id="2246">
      <data key="d0">GK</data>
    </node>
    <node id="2247">
      <data key="d0">NOTCH4</data>
    </node>
    <node id="2248">
      <data key="d0">PDK2</data>
    </node>
    <node id="2249">
      <data key="d0">SOCS7</data>
    </node>
    <node id="2250">
      <data key="d0">MFN2</data>
    </node>
    <node id="2251">
      <data key="d0">OTC</data>
    </node>
    <node id="2252">
      <data key="d0">GCSAM</data>
    </node>
    <node id="2253">
      <data key="d0">MKI67</data>
    </node>
    <node id="2254">
      <data key="d0">PRDM14</data>
    </node>
    <node id="2255">
      <data key="d0">PRDM2</data>
    </node>
    <node id="2256">
      <data key="d0">KMT5A</data>
    </node>
    <node id="2257">
      <data key="d0">PREB</data>
    </node>
    <node id="2258">
      <data key="d0">PTF1A</data>
    </node>
    <node id="2259">
      <data key="d0">CEL</data>
    </node>
    <node id="2260">
      <data key="d0">IDO2</data>
    </node>
    <node id="2261">
      <data key="d0">CDC42</data>
    </node>
    <node id="2262">
      <data key="d0">DOCK1</data>
    </node>
    <node id="2263">
      <data key="d0">LGALS1</data>
    </node>
    <node id="2264">
      <data key="d0">PTTG1IP</data>
    </node>
    <node id="2265">
      <data key="d0">RAC1</data>
    </node>
    <node id="2266">
      <data key="d0">RHOA</data>
    </node>
    <node id="2267">
      <data key="d0">ABCC3</data>
    </node>
    <node id="2268">
      <data key="d0">ANXA8</data>
    </node>
    <node id="2269">
      <data key="d0">CXCR5</data>
    </node>
    <node id="2270">
      <data key="d0">GNRH2</data>
    </node>
    <node id="2271">
      <data key="d0">HSD17B2</data>
    </node>
    <node id="2272">
      <data key="d0">MACROD1</data>
    </node>
    <node id="2273">
      <data key="d0">PRKCA</data>
    </node>
    <node id="2274">
      <data key="d0">SCD</data>
    </node>
    <node id="2275">
      <data key="d0">ADH5</data>
    </node>
    <node id="2276">
      <data key="d0">TFDP1</data>
    </node>
    <node id="2277">
      <data key="d0">TGFBI</data>
    </node>
    <node id="2278">
      <data key="d0">RB1CC1</data>
    </node>
    <node id="2279">
      <data key="d0">RBBP7</data>
    </node>
    <node id="2280">
      <data key="d0">HIST1H2AE</data>
    </node>
    <node id="2281">
      <data key="d0">DNMT3B</data>
    </node>
    <node id="2282">
      <data key="d0">RBMX</data>
    </node>
    <node id="2283">
      <data key="d0">ROS1</data>
    </node>
    <node id="2284">
      <data key="d0">RBPJ</data>
    </node>
    <node id="2285">
      <data key="d0">REL</data>
    </node>
    <node id="2286">
      <data key="d0">CARTPT</data>
    </node>
    <node id="2287">
      <data key="d0">CD59</data>
    </node>
    <node id="2288">
      <data key="d0">CHGB</data>
    </node>
    <node id="2289">
      <data key="d0">DGCR5</data>
    </node>
    <node id="2290">
      <data key="d0">DYRK1A</data>
    </node>
    <node id="2291">
      <data key="d0">GABRB3</data>
    </node>
    <node id="2292">
      <data key="d0">GJD2</data>
    </node>
    <node id="2293">
      <data key="d0">GLRA1</data>
    </node>
    <node id="2294">
      <data key="d0">KCNN4</data>
    </node>
    <node id="2295">
      <data key="d0">KCNQ2</data>
    </node>
    <node id="2296">
      <data key="d0">KCNQ3</data>
    </node>
    <node id="2297">
      <data key="d0">NRP1</data>
    </node>
    <node id="2298">
      <data key="d0">SCG3</data>
    </node>
    <node id="2299">
      <data key="d0">TAC1</data>
    </node>
    <node id="2300">
      <data key="d0">TPH2</data>
    </node>
    <node id="2301">
      <data key="d0">RFWD2</data>
    </node>
    <node id="2302">
      <data key="d0">COP1</data>
    </node>
    <node id="2303">
      <data key="d0">RFX1</data>
    </node>
    <node id="2304">
      <data key="d0">CD70</data>
    </node>
    <node id="2305">
      <data key="d0">ITGAL</data>
    </node>
    <node id="2306">
      <data key="d0">MAP1A</data>
    </node>
    <node id="2307">
      <data key="d0">RFX2</data>
    </node>
    <node id="2308">
      <data key="d0">RFX3</data>
    </node>
    <node id="2309">
      <data key="d0">RFX5</data>
    </node>
    <node id="2310">
      <data key="d0">HLA-DPA1</data>
    </node>
    <node id="2311">
      <data key="d0">HLA-DQA2</data>
    </node>
    <node id="2312">
      <data key="d0">HLA-DQB2</data>
    </node>
    <node id="2313">
      <data key="d0">RFXANK</data>
    </node>
    <node id="2314">
      <data key="d0">RFXAP</data>
    </node>
    <node id="2315">
      <data key="d0">RNF14</data>
    </node>
    <node id="2316">
      <data key="d0">NPSR1</data>
    </node>
    <node id="2317">
      <data key="d0">RORC</data>
    </node>
    <node id="2318">
      <data key="d0">IL22</data>
    </node>
    <node id="2319">
      <data key="d0">RREB1</data>
    </node>
    <node id="2320">
      <data key="d0">SLC39A3</data>
    </node>
    <node id="2321">
      <data key="d0">BAALC</data>
    </node>
    <node id="2322">
      <data key="d0">BPI</data>
    </node>
    <node id="2323">
      <data key="d0">GP1BA</data>
    </node>
    <node id="2324">
      <data key="d0">MIR27A</data>
    </node>
    <node id="2325">
      <data key="d0">MPO</data>
    </node>
    <node id="2326">
      <data key="d0">PIK3CD</data>
    </node>
    <node id="2327">
      <data key="d0">PRKCQ</data>
    </node>
    <node id="2328">
      <data key="d0">SLC22A4</data>
    </node>
    <node id="2329">
      <data key="d0">SYMPK</data>
    </node>
    <node id="2330">
      <data key="d0">RUNX1T1</data>
    </node>
    <node id="2331">
      <data key="d0">IHH</data>
    </node>
    <node id="2332">
      <data key="d0">SNAI3</data>
    </node>
    <node id="2333">
      <data key="d0">SP7</data>
    </node>
    <node id="2334">
      <data key="d0">VEGFC</data>
    </node>
    <node id="2335">
      <data key="d0">CAPN10</data>
    </node>
    <node id="2336">
      <data key="d0">CASP2</data>
    </node>
    <node id="2337">
      <data key="d0">DNASE1</data>
    </node>
    <node id="2338">
      <data key="d0">HSPD1</data>
    </node>
    <node id="2339">
      <data key="d0">ICAM3</data>
    </node>
    <node id="2340">
      <data key="d0">PEA15</data>
    </node>
    <node id="2341">
      <data key="d0">TIAL1</data>
    </node>
    <node id="2342">
      <data key="d0">TRAF6</data>
    </node>
    <node id="2343">
      <data key="d0">TXN2</data>
    </node>
    <node id="2344">
      <data key="d0">RUVBL1</data>
    </node>
    <node id="2345">
      <data key="d0">IL2RG</data>
    </node>
    <node id="2346">
      <data key="d0">SALL3</data>
    </node>
    <node id="2347">
      <data key="d0">SALL4</data>
    </node>
    <node id="2348">
      <data key="d0">ABCA3</data>
    </node>
    <node id="2349">
      <data key="d0">SALL4A</data>
    </node>
    <node id="2350">
      <data key="d0">SPARC</data>
    </node>
    <node id="2351">
      <data key="d0">SATB2</data>
    </node>
    <node id="2352">
      <data key="d0">UPF3B</data>
    </node>
    <node id="2353">
      <data key="d0">SCAND1</data>
    </node>
    <node id="2354">
      <data key="d0">ZNF202</data>
    </node>
    <node id="2355">
      <data key="d0">SEC14L2</data>
    </node>
    <node id="2356">
      <data key="d0">SERTAD1</data>
    </node>
    <node id="2357">
      <data key="d0">SET</data>
    </node>
    <node id="2358">
      <data key="d0">SETBP1</data>
    </node>
    <node id="2359">
      <data key="d0">PTGER2</data>
    </node>
    <node id="2360">
      <data key="d0">SF1</data>
    </node>
    <node id="2361">
      <data key="d0">SF3B1</data>
    </node>
    <node id="2362">
      <data key="d0">TCERG1</data>
    </node>
    <node id="2363">
      <data key="d0">U2AF2</data>
    </node>
    <node id="2364">
      <data key="d0">SFPQ</data>
    </node>
    <node id="2365">
      <data key="d0">ADARB2</data>
    </node>
    <node id="2366">
      <data key="d0">ACAN</data>
    </node>
    <node id="2367">
      <data key="d0">FGFR3</data>
    </node>
    <node id="2368">
      <data key="d0">PRKN</data>
    </node>
    <node id="2369">
      <data key="d0">ADAMTS5</data>
    </node>
    <node id="2370">
      <data key="d0">CCAR2</data>
    </node>
    <node id="2371">
      <data key="d0">CFH</data>
    </node>
    <node id="2372">
      <data key="d0">DLL4</data>
    </node>
    <node id="2373">
      <data key="d0">NBN</data>
    </node>
    <node id="2374">
      <data key="d0">SHC1</data>
    </node>
    <node id="2375">
      <data key="d0">TBX3</data>
    </node>
    <node id="2376">
      <data key="d0">NEDD4</data>
    </node>
    <node id="2377">
      <data key="d0">SIRT3</data>
    </node>
    <node id="2378">
      <data key="d0">SIX1</data>
    </node>
    <node id="2379">
      <data key="d0">SKI</data>
    </node>
    <node id="2380">
      <data key="d0">SKIL</data>
    </node>
    <node id="2381">
      <data key="d0">ADAM12</data>
    </node>
    <node id="2382">
      <data key="d0">SLA2</data>
    </node>
    <node id="2383">
      <data key="d0">SLC2A4RG</data>
    </node>
    <node id="2384">
      <data key="d0">SMAD2</data>
    </node>
    <node id="2385">
      <data key="d0">FSTL3</data>
    </node>
    <node id="2386">
      <data key="d0">BTRC</data>
    </node>
    <node id="2387">
      <data key="d0">UCP2</data>
    </node>
    <node id="2388">
      <data key="d0">KRT14</data>
    </node>
    <node id="2389">
      <data key="d0">TGFBR1</data>
    </node>
    <node id="2390">
      <data key="d0">SMARCA1</data>
    </node>
    <node id="2391">
      <data key="d0">SMARCA4</data>
    </node>
    <node id="2392">
      <data key="d0">SMG6</data>
    </node>
    <node id="2393">
      <data key="d0">UPF1</data>
    </node>
    <node id="2394">
      <data key="d0">SMURF2</data>
    </node>
    <node id="2395">
      <data key="d0">CLDN3</data>
    </node>
    <node id="2396">
      <data key="d0">CXADR</data>
    </node>
    <node id="2397">
      <data key="d0">LPAR2</data>
    </node>
    <node id="2398">
      <data key="d0">MMP17</data>
    </node>
    <node id="2399">
      <data key="d0">UBE2D3</data>
    </node>
    <node id="2400">
      <data key="d0">SNIP1</data>
    </node>
    <node id="2401">
      <data key="d0">SNW1</data>
    </node>
    <node id="2402">
      <data key="d0">SOX10</data>
    </node>
    <node id="2403">
      <data key="d0">GJC2</data>
    </node>
    <node id="2404">
      <data key="d0">SOX11</data>
    </node>
    <node id="2405">
      <data key="d0">SOX17</data>
    </node>
    <node id="2406">
      <data key="d0">CSNK1A1</data>
    </node>
    <node id="2407">
      <data key="d0">MACC1</data>
    </node>
    <node id="2408">
      <data key="d0">SERBP1</data>
    </node>
    <node id="2409">
      <data key="d0">NTRK3</data>
    </node>
    <node id="2410">
      <data key="d0">PGA5</data>
    </node>
    <node id="2411">
      <data key="d0">AGO1</data>
    </node>
    <node id="2412">
      <data key="d0">DHX9</data>
    </node>
    <node id="2413">
      <data key="d0">HDAC8</data>
    </node>
    <node id="2414">
      <data key="d0">KMT2A</data>
    </node>
    <node id="2415">
      <data key="d0">SOX5</data>
    </node>
    <node id="2416">
      <data key="d0">SPAG6</data>
    </node>
    <node id="2417">
      <data key="d0">SOX6</data>
    </node>
    <node id="2418">
      <data key="d0">DCC</data>
    </node>
    <node id="2419">
      <data key="d0">PRAME</data>
    </node>
    <node id="2420">
      <data key="d0">RXFP2</data>
    </node>
    <node id="2421">
      <data key="d0">ABCB8</data>
    </node>
    <node id="2422">
      <data key="d0">ACVRL1</data>
    </node>
    <node id="2423">
      <data key="d0">ADA</data>
    </node>
    <node id="2424">
      <data key="d0">ADAM17</data>
    </node>
    <node id="2425">
      <data key="d0">ADAM23</data>
    </node>
    <node id="2426">
      <data key="d0">ADH6</data>
    </node>
    <node id="2427">
      <data key="d0">ADRA2B</data>
    </node>
    <node id="2428">
      <data key="d0">ADRB3</data>
    </node>
    <node id="2429">
      <data key="d0">GRK2</data>
    </node>
    <node id="2430">
      <data key="d0">ALOX15B</data>
    </node>
    <node id="2431">
      <data key="d0">AMACR</data>
    </node>
    <node id="2432">
      <data key="d0">APLNR</data>
    </node>
    <node id="2433">
      <data key="d0">ARF6</data>
    </node>
    <node id="2434">
      <data key="d0">ASPN</data>
    </node>
    <node id="2435">
      <data key="d0">ATP2A3</data>
    </node>
    <node id="2436">
      <data key="d0">ATP2C1</data>
    </node>
    <node id="2437">
      <data key="d0">B4GALT1</data>
    </node>
    <node id="2438">
      <data key="d0">B4GALT5</data>
    </node>
    <node id="2439">
      <data key="d0">BACE2</data>
    </node>
    <node id="2440">
      <data key="d0">BTK</data>
    </node>
    <node id="2441">
      <data key="d0">C1QBP</data>
    </node>
    <node id="2442">
      <data key="d0">C4A</data>
    </node>
    <node id="2443">
      <data key="d0">C4B</data>
    </node>
    <node id="2444">
      <data key="d0">CD151</data>
    </node>
    <node id="2445">
      <data key="d0">ADGRE5</data>
    </node>
    <node id="2446">
      <data key="d0">CD99</data>
    </node>
    <node id="2447">
      <data key="d0">CDC42BPG</data>
    </node>
    <node id="2448">
      <data key="d0">CENPH</data>
    </node>
    <node id="2449">
      <data key="d0">CENPW</data>
    </node>
    <node id="2450">
      <data key="d0">CES1</data>
    </node>
    <node id="2451">
      <data key="d0">CIC</data>
    </node>
    <node id="2452">
      <data key="d0">CXCL14</data>
    </node>
    <node id="2453">
      <data key="d0">CYP2F1</data>
    </node>
    <node id="2454">
      <data key="d0">CYP3A5</data>
    </node>
    <node id="2455">
      <data key="d0">DCK</data>
    </node>
    <node id="2456">
      <data key="d0">DHCR24</data>
    </node>
    <node id="2457">
      <data key="d0">DNASE2</data>
    </node>
    <node id="2458">
      <data key="d0">DRG2</data>
    </node>
    <node id="2459">
      <data key="d0">F10</data>
    </node>
    <node id="2460">
      <data key="d0">F2R</data>
    </node>
    <node id="2461">
      <data key="d0">FBLN1</data>
    </node>
    <node id="2462">
      <data key="d0">FES</data>
    </node>
    <node id="2463">
      <data key="d0">FGL2</data>
    </node>
    <node id="2464">
      <data key="d0">FOLR1</data>
    </node>
    <node id="2465">
      <data key="d0">FPGS</data>
    </node>
    <node id="2466">
      <data key="d0">GDA</data>
    </node>
    <node id="2467">
      <data key="d0">GIPR</data>
    </node>
    <node id="2468">
      <data key="d0">GM2A</data>
    </node>
    <node id="2469">
      <data key="d0">HAS2</data>
    </node>
    <node id="2470">
      <data key="d0">HBZ</data>
    </node>
    <node id="2471">
      <data key="d0">HCN2</data>
    </node>
    <node id="2472">
      <data key="d0">HCN4</data>
    </node>
    <node id="2473">
      <data key="d0">HIST2H4A</data>
    </node>
    <node id="2474">
      <data key="d0">HPR</data>
    </node>
    <node id="2475">
      <data key="d0">HTT</data>
    </node>
    <node id="2476">
      <data key="d0">IGFBP4</data>
    </node>
    <node id="2477">
      <data key="d0">INPP5J</data>
    </node>
    <node id="2478">
      <data key="d0">ISG20</data>
    </node>
    <node id="2479">
      <data key="d0">ITGA2</data>
    </node>
    <node id="2480">
      <data key="d0">KCNH2</data>
    </node>
    <node id="2481">
      <data key="d0">KCTD11</data>
    </node>
    <node id="2482">
      <data key="d0">LCAT</data>
    </node>
    <node id="2483">
      <data key="d0">LOXL4</data>
    </node>
    <node id="2484">
      <data key="d0">LSP1</data>
    </node>
    <node id="2485">
      <data key="d0">LYZ</data>
    </node>
    <node id="2486">
      <data key="d0">MAT2B</data>
    </node>
    <node id="2487">
      <data key="d0">MCTS1</data>
    </node>
    <node id="2488">
      <data key="d0">ME1</data>
    </node>
    <node id="2489">
      <data key="d0">MMP11</data>
    </node>
    <node id="2490">
      <data key="d0">MMRN1</data>
    </node>
    <node id="2491">
      <data key="d0">MNDA</data>
    </node>
    <node id="2492">
      <data key="d0">MPG</data>
    </node>
    <node id="2493">
      <data key="d0">NDUFV1</data>
    </node>
    <node id="2494">
      <data key="d0">NDUFV2</data>
    </node>
    <node id="2495">
      <data key="d0">OAT</data>
    </node>
    <node id="2496">
      <data key="d0">P2RX4</data>
    </node>
    <node id="2497">
      <data key="d0">P4HA1</data>
    </node>
    <node id="2498">
      <data key="d0">PADI3</data>
    </node>
    <node id="2499">
      <data key="d0">PDE6A</data>
    </node>
    <node id="2500">
      <data key="d0">PDIA2</data>
    </node>
    <node id="2501">
      <data key="d0">PELO</data>
    </node>
    <node id="2502">
      <data key="d0">PLAA</data>
    </node>
    <node id="2503">
      <data key="d0">PNOC</data>
    </node>
    <node id="2504">
      <data key="d0">POLD1</data>
    </node>
    <node id="2505">
      <data key="d0">PON1</data>
    </node>
    <node id="2506">
      <data key="d0">PPL</data>
    </node>
    <node id="2507">
      <data key="d0">PRM1</data>
    </node>
    <node id="2508">
      <data key="d0">PTK6</data>
    </node>
    <node id="2509">
      <data key="d0">RGN</data>
    </node>
    <node id="2510">
      <data key="d0">SCNN1B</data>
    </node>
    <node id="2511">
      <data key="d0">SCT</data>
    </node>
    <node id="2512">
      <data key="d0">SCTR</data>
    </node>
    <node id="2513">
      <data key="d0">SIGIRR</data>
    </node>
    <node id="2514">
      <data key="d0">SLC19A2</data>
    </node>
    <node id="2515">
      <data key="d0">SLC19A3</data>
    </node>
    <node id="2516">
      <data key="d0">SLC31A1</data>
    </node>
    <node id="2517">
      <data key="d0">SLC39A8</data>
    </node>
    <node id="2518">
      <data key="d0">SLC3A2</data>
    </node>
    <node id="2519">
      <data key="d0">SLC7A5</data>
    </node>
    <node id="2520">
      <data key="d0">SMPD1</data>
    </node>
    <node id="2521">
      <data key="d0">SNAP25</data>
    </node>
    <node id="2522">
      <data key="d0">SPN</data>
    </node>
    <node id="2523">
      <data key="d0">SRC</data>
    </node>
    <node id="2524">
      <data key="d0">SREBF1</data>
    </node>
    <node id="2525">
      <data key="d0">STARD3</data>
    </node>
    <node id="2526">
      <data key="d0">TAF7</data>
    </node>
    <node id="2527">
      <data key="d0">TCN2</data>
    </node>
    <node id="2528">
      <data key="d0">TERF2</data>
    </node>
    <node id="2529">
      <data key="d0">TGM4</data>
    </node>
    <node id="2530">
      <data key="d0">TICAM1</data>
    </node>
    <node id="2531">
      <data key="d0">TINF2</data>
    </node>
    <node id="2532">
      <data key="d0">TPMT</data>
    </node>
    <node id="2533">
      <data key="d0">TYMP</data>
    </node>
    <node id="2534">
      <data key="d0">UBC</data>
    </node>
    <node id="2535">
      <data key="d0">UGCG</data>
    </node>
    <node id="2536">
      <data key="d0">UGDH</data>
    </node>
    <node id="2537">
      <data key="d0">VAMP2</data>
    </node>
    <node id="2538">
      <data key="d0">WIF1</data>
    </node>
    <node id="2539">
      <data key="d0">SP2</data>
    </node>
    <node id="2540">
      <data key="d0">PAPSS2</data>
    </node>
    <node id="2541">
      <data key="d0">ALPL</data>
    </node>
    <node id="2542">
      <data key="d0">CYP46A1</data>
    </node>
    <node id="2543">
      <data key="d0">ETF1</data>
    </node>
    <node id="2544">
      <data key="d0">CNMD</data>
    </node>
    <node id="2545">
      <data key="d0">MSH6</data>
    </node>
    <node id="2546">
      <data key="d0">SLC1A3</data>
    </node>
    <node id="2547">
      <data key="d0">TFF2</data>
    </node>
    <node id="2548">
      <data key="d0">SP4</data>
    </node>
    <node id="2549">
      <data key="d0">SPDEF</data>
    </node>
    <node id="2550">
      <data key="d0">RETNLB</data>
    </node>
    <node id="2551">
      <data key="d0">SPINK4</data>
    </node>
    <node id="2552">
      <data key="d0">SPEN</data>
    </node>
    <node id="2553">
      <data key="d0">CD22</data>
    </node>
    <node id="2554">
      <data key="d0">CTSS</data>
    </node>
    <node id="2555">
      <data key="d0">CXCR1</data>
    </node>
    <node id="2556">
      <data key="d0">FCGR1A</data>
    </node>
    <node id="2557">
      <data key="d0">JCHAIN</data>
    </node>
    <node id="2558">
      <data key="d0">ITGAM</data>
    </node>
    <node id="2559">
      <data key="d0">NSFL1C</data>
    </node>
    <node id="2560">
      <data key="d0">P2RY10</data>
    </node>
    <node id="2561">
      <data key="d0">PARG</data>
    </node>
    <node id="2562">
      <data key="d0">PRTN3</data>
    </node>
    <node id="2563">
      <data key="d0">SCARB2</data>
    </node>
    <node id="2564">
      <data key="d0">TNFRSF11A</data>
    </node>
    <node id="2565">
      <data key="d0">ZNF300</data>
    </node>
    <node id="2566">
      <data key="d0">SPIC</data>
    </node>
    <node id="2567">
      <data key="d0">SRCAP</data>
    </node>
    <node id="2568">
      <data key="d0">ACLY</data>
    </node>
    <node id="2569">
      <data key="d0">FDFT1</data>
    </node>
    <node id="2570">
      <data key="d0">HK2</data>
    </node>
    <node id="2571">
      <data key="d0">LRP1</data>
    </node>
    <node id="2572">
      <data key="d0">ACOT7</data>
    </node>
    <node id="2573">
      <data key="d0">HMGCR</data>
    </node>
    <node id="2574">
      <data key="d0">PRSS8</data>
    </node>
    <node id="2575">
      <data key="d0">DMD</data>
    </node>
    <node id="2576">
      <data key="d0">FXN</data>
    </node>
    <node id="2577">
      <data key="d0">HMGXB4</data>
    </node>
    <node id="2578">
      <data key="d0">KPNA1</data>
    </node>
    <node id="2579">
      <data key="d0">LMO7</data>
    </node>
    <node id="2580">
      <data key="d0">PLG</data>
    </node>
    <node id="2581">
      <data key="d0">PRRX1</data>
    </node>
    <node id="2582">
      <data key="d0">SAMD4A</data>
    </node>
    <node id="2583">
      <data key="d0">ETV2</data>
    </node>
    <node id="2584">
      <data key="d0">WDR5</data>
    </node>
    <node id="2585">
      <data key="d0">SSB</data>
    </node>
    <node id="2586">
      <data key="d0">HAP1</data>
    </node>
    <node id="2587">
      <data key="d0">SSX2</data>
    </node>
    <node id="2588">
      <data key="d0">CCR1</data>
    </node>
    <node id="2589">
      <data key="d0">FCGRT</data>
    </node>
    <node id="2590">
      <data key="d0">GLS</data>
    </node>
    <node id="2591">
      <data key="d0">IFNLR1</data>
    </node>
    <node id="2592">
      <data key="d0">IL1R1</data>
    </node>
    <node id="2593">
      <data key="d0">MVP</data>
    </node>
    <node id="2594">
      <data key="d0">PLSCR1</data>
    </node>
    <node id="2595">
      <data key="d0">S100A10</data>
    </node>
    <node id="2596">
      <data key="d0">XAF1</data>
    </node>
    <node id="2597">
      <data key="d0">RCAN1</data>
    </node>
    <node id="2598">
      <data key="d0">CD46</data>
    </node>
    <node id="2599">
      <data key="d0">CISH</data>
    </node>
    <node id="2600">
      <data key="d0">FAAH</data>
    </node>
    <node id="2601">
      <data key="d0">FGG</data>
    </node>
    <node id="2602">
      <data key="d0">FGL1</data>
    </node>
    <node id="2603">
      <data key="d0">IKBKE</data>
    </node>
    <node id="2604">
      <data key="d0">LTBP1</data>
    </node>
    <node id="2605">
      <data key="d0">MYD88</data>
    </node>
    <node id="2606">
      <data key="d0">NME1</data>
    </node>
    <node id="2607">
      <data key="d0">OAS1</data>
    </node>
    <node id="2608">
      <data key="d0">OSM</data>
    </node>
    <node id="2609">
      <data key="d0">PROS1</data>
    </node>
    <node id="2610">
      <data key="d0">PSMB5</data>
    </node>
    <node id="2611">
      <data key="d0">ROR1</data>
    </node>
    <node id="2612">
      <data key="d0">S100A11</data>
    </node>
    <node id="2613">
      <data key="d0">S1PR1</data>
    </node>
    <node id="2614">
      <data key="d0">STS</data>
    </node>
    <node id="2615">
      <data key="d0">TYK2</data>
    </node>
    <node id="2616">
      <data key="d0">PRF1</data>
    </node>
    <node id="2617">
      <data key="d0">STAT5</data>
    </node>
    <node id="2618">
      <data key="d0">CSN2</data>
    </node>
    <node id="2619">
      <data key="d0">STAT5B</data>
    </node>
    <node id="2620">
      <data key="d0">CCL17</data>
    </node>
    <node id="2621">
      <data key="d0">CCL26</data>
    </node>
    <node id="2622">
      <data key="d0">CNR1</data>
    </node>
    <node id="2623">
      <data key="d0">CYSLTR1</data>
    </node>
    <node id="2624">
      <data key="d0">ORMDL3</data>
    </node>
    <node id="2625">
      <data key="d0">SIDT1</data>
    </node>
    <node id="2626">
      <data key="d0">SUGP1</data>
    </node>
    <node id="2627">
      <data key="d0">SUPT3H</data>
    </node>
    <node id="2628">
      <data key="d0">NEDD4L</data>
    </node>
    <node id="2629">
      <data key="d0">SUZ12</data>
    </node>
    <node id="2630">
      <data key="d0">TAF1</data>
    </node>
    <node id="2631">
      <data key="d0">TAF5</data>
    </node>
    <node id="2632">
      <data key="d0">TBC1D22A</data>
    </node>
    <node id="2633">
      <data key="d0">ACBD3</data>
    </node>
    <node id="2634">
      <data key="d0">TBL1X</data>
    </node>
    <node id="2635">
      <data key="d0">LIN28B</data>
    </node>
    <node id="2636">
      <data key="d0">PPBP</data>
    </node>
    <node id="2637">
      <data key="d0">TBPL1</data>
    </node>
    <node id="2638">
      <data key="d0">TBR1</data>
    </node>
    <node id="2639">
      <data key="d0">TBX2</data>
    </node>
    <node id="2640">
      <data key="d0">TBX20</data>
    </node>
    <node id="2641">
      <data key="d0">CXCR3</data>
    </node>
    <node id="2642">
      <data key="d0">PTGDR2</data>
    </node>
    <node id="2643">
      <data key="d0">GJA5</data>
    </node>
    <node id="2644">
      <data key="d0">TCF19</data>
    </node>
    <node id="2645">
      <data key="d0">AICDA</data>
    </node>
    <node id="2646">
      <data key="d0">EXO1</data>
    </node>
    <node id="2647">
      <data key="d0">CLEC4C</data>
    </node>
    <node id="2648">
      <data key="d0">DEFA5</data>
    </node>
    <node id="2649">
      <data key="d0">DEFA6</data>
    </node>
    <node id="2650">
      <data key="d0">HECA</data>
    </node>
    <node id="2651">
      <data key="d0">NOTUM</data>
    </node>
    <node id="2652">
      <data key="d0">NRXN1</data>
    </node>
    <node id="2653">
      <data key="d0">VCAN</data>
    </node>
    <node id="2654">
      <data key="d0">WWC1</data>
    </node>
    <node id="2655">
      <data key="d0">TCFL5</data>
    </node>
    <node id="2656">
      <data key="d0">TEAD1</data>
    </node>
    <node id="2657">
      <data key="d0">ATP6V0A2</data>
    </node>
    <node id="2658">
      <data key="d0">NAIP</data>
    </node>
    <node id="2659">
      <data key="d0">TEAD4</data>
    </node>
    <node id="2660">
      <data key="d0">TEF</data>
    </node>
    <node id="2661">
      <data key="d0">CGB3</data>
    </node>
    <node id="2662">
      <data key="d0">DCBLD2</data>
    </node>
    <node id="2663">
      <data key="d0">ECM1</data>
    </node>
    <node id="2664">
      <data key="d0">GUSB</data>
    </node>
    <node id="2665">
      <data key="d0">HIP1</data>
    </node>
    <node id="2666">
      <data key="d0">LNPEP</data>
    </node>
    <node id="2667">
      <data key="d0">MCAM</data>
    </node>
    <node id="2668">
      <data key="d0">NME3</data>
    </node>
    <node id="2669">
      <data key="d0">SNAP91</data>
    </node>
    <node id="2670">
      <data key="d0">SULT1E1</data>
    </node>
    <node id="2671">
      <data key="d0">TFAP2B</data>
    </node>
    <node id="2672">
      <data key="d0">DRD1</data>
    </node>
    <node id="2673">
      <data key="d0">TFAP2C</data>
    </node>
    <node id="2674">
      <data key="d0">GPX1</data>
    </node>
    <node id="2675">
      <data key="d0">CLCN5</data>
    </node>
    <node id="2676">
      <data key="d0">SALL2</data>
    </node>
    <node id="2677">
      <data key="d0">TFCP2</data>
    </node>
    <node id="2678">
      <data key="d0">FGA</data>
    </node>
    <node id="2679">
      <data key="d0">TFCP2L1</data>
    </node>
    <node id="2680">
      <data key="d0">TFDP3</data>
    </node>
    <node id="2681">
      <data key="d0">TFEB</data>
    </node>
    <node id="2682">
      <data key="d0">TFPT</data>
    </node>
    <node id="2683">
      <data key="d0">THRA</data>
    </node>
    <node id="2684">
      <data key="d0">THRB</data>
    </node>
    <node id="2685">
      <data key="d0">TLE3</data>
    </node>
    <node id="2686">
      <data key="d0">TOB1</data>
    </node>
    <node id="2687">
      <data key="d0">TOP2B</data>
    </node>
    <node id="2688">
      <data key="d0">ALKBH2</data>
    </node>
    <node id="2689">
      <data key="d0">ANTXR1</data>
    </node>
    <node id="2690">
      <data key="d0">APCS</data>
    </node>
    <node id="2691">
      <data key="d0">BTG3</data>
    </node>
    <node id="2692">
      <data key="d0">CABLES1</data>
    </node>
    <node id="2693">
      <data key="d0">FDXR</data>
    </node>
    <node id="2694">
      <data key="d0">FRMD5</data>
    </node>
    <node id="2695">
      <data key="d0">GC</data>
    </node>
    <node id="2696">
      <data key="d0">GML</data>
    </node>
    <node id="2697">
      <data key="d0">HSP90AB1</data>
    </node>
    <node id="2698">
      <data key="d0">MAP4</data>
    </node>
    <node id="2699">
      <data key="d0">NLRC4</data>
    </node>
    <node id="2700">
      <data key="d0">PDGFRB</data>
    </node>
    <node id="2701">
      <data key="d0">PERP</data>
    </node>
    <node id="2702">
      <data key="d0">PLK3</data>
    </node>
    <node id="2703">
      <data key="d0">PRC1</data>
    </node>
    <node id="2704">
      <data key="d0">PRG3</data>
    </node>
    <node id="2705">
      <data key="d0">PRKAB1</data>
    </node>
    <node id="2706">
      <data key="d0">REEP5</data>
    </node>
    <node id="2707">
      <data key="d0">SFN</data>
    </node>
    <node id="2708">
      <data key="d0">SLC6A6</data>
    </node>
    <node id="2709">
      <data key="d0">SSTR2</data>
    </node>
    <node id="2710">
      <data key="d0">TCEAL1</data>
    </node>
    <node id="2711">
      <data key="d0">TP53I3</data>
    </node>
    <node id="2712">
      <data key="d0">UHRF1BP1</data>
    </node>
    <node id="2713">
      <data key="d0">TP53BP1</data>
    </node>
    <node id="2714">
      <data key="d0">EVPL</data>
    </node>
    <node id="2715">
      <data key="d0">SMARCD3</data>
    </node>
    <node id="2716">
      <data key="d0">TP65</data>
    </node>
    <node id="2717">
      <data key="d0">TRERF1</data>
    </node>
    <node id="2718">
      <data key="d0">LILRB1</data>
    </node>
    <node id="2719">
      <data key="d0">LILRB2</data>
    </node>
    <node id="2720">
      <data key="d0">LILRB4</data>
    </node>
    <node id="2721">
      <data key="d0">TRIM16</data>
    </node>
    <node id="2722">
      <data key="d0">DES</data>
    </node>
    <node id="2723">
      <data key="d0">TRIM25</data>
    </node>
    <node id="2724">
      <data key="d0">TRIM28</data>
    </node>
    <node id="2725">
      <data key="d0">ZNF274</data>
    </node>
    <node id="2726">
      <data key="d0">TRIP6</data>
    </node>
    <node id="2727">
      <data key="d0">TRRAP</data>
    </node>
    <node id="2728">
      <data key="d0">TSC22D1</data>
    </node>
    <node id="2729">
      <data key="d0">CNP</data>
    </node>
    <node id="2730">
      <data key="d0">TSC22D3</data>
    </node>
    <node id="2731">
      <data key="d0">CEP55</data>
    </node>
    <node id="2732">
      <data key="d0">TTF2</data>
    </node>
    <node id="2733">
      <data key="d0">AKR1C2</data>
    </node>
    <node id="2734">
      <data key="d0">CTPS1</data>
    </node>
    <node id="2735">
      <data key="d0">DNM3</data>
    </node>
    <node id="2736">
      <data key="d0">KLF17</data>
    </node>
    <node id="2737">
      <data key="d0">MAPK3</data>
    </node>
    <node id="2738">
      <data key="d0">PFDN4</data>
    </node>
    <node id="2739">
      <data key="d0">RAP1A</data>
    </node>
    <node id="2740">
      <data key="d0">YBX1</data>
    </node>
    <node id="2741">
      <data key="d0">UBP1</data>
    </node>
    <node id="2742">
      <data key="d0">UBTF</data>
    </node>
    <node id="2743">
      <data key="d0">TAF1B</data>
    </node>
    <node id="2744">
      <data key="d0">NCBP1</data>
    </node>
    <node id="2745">
      <data key="d0">SLBP</data>
    </node>
    <node id="2746">
      <data key="d0">UPF2</data>
    </node>
    <node id="2747">
      <data key="d0">URI1</data>
    </node>
    <node id="2748">
      <data key="d0">USF1</data>
    </node>
    <node id="2749">
      <data key="d0">ASCL2</data>
    </node>
    <node id="2750">
      <data key="d0">CEACAM5</data>
    </node>
    <node id="2751">
      <data key="d0">EXT1</data>
    </node>
    <node id="2752">
      <data key="d0">MYH9</data>
    </node>
    <node id="2753">
      <data key="d0">PKLR</data>
    </node>
    <node id="2754">
      <data key="d0">SCN9A</data>
    </node>
    <node id="2755">
      <data key="d0">SLC16A1</data>
    </node>
    <node id="2756">
      <data key="d0">SLC22A2</data>
    </node>
    <node id="2757">
      <data key="d0">TOP3A</data>
    </node>
    <node id="2758">
      <data key="d0">ATP5F1A</data>
    </node>
    <node id="2759">
      <data key="d0">IGF2R</data>
    </node>
    <node id="2760">
      <data key="d0">UTF1</data>
    </node>
    <node id="2761">
      <data key="d0">CALB1</data>
    </node>
    <node id="2762">
      <data key="d0">CST5</data>
    </node>
    <node id="2763">
      <data key="d0">CYP24A1</data>
    </node>
    <node id="2764">
      <data key="d0">DKK4</data>
    </node>
    <node id="2765">
      <data key="d0">PODXL</data>
    </node>
    <node id="2766">
      <data key="d0">TNFRSF21</data>
    </node>
    <node id="2767">
      <data key="d0">TPT1</data>
    </node>
    <node id="2768">
      <data key="d0">TRPV6</data>
    </node>
    <node id="2769">
      <data key="d0">VEZF1</data>
    </node>
    <node id="2770">
      <data key="d0">CA12</data>
    </node>
    <node id="2771">
      <data key="d0">COL4A2</data>
    </node>
    <node id="2772">
      <data key="d0">WHSC1</data>
    </node>
    <node id="2773">
      <data key="d0">CDC73</data>
    </node>
    <node id="2774">
      <data key="d0">CIAO1</data>
    </node>
    <node id="2775">
      <data key="d0">CX3CL1</data>
    </node>
    <node id="2776">
      <data key="d0">CXXC5</data>
    </node>
    <node id="2777">
      <data key="d0">NDRG2</data>
    </node>
    <node id="2778">
      <data key="d0">NPHS1</data>
    </node>
    <node id="2779">
      <data key="d0">UBE2I</data>
    </node>
    <node id="2780">
      <data key="d0">WTAP</data>
    </node>
    <node id="2781">
      <data key="d0">WWP1</data>
    </node>
    <node id="2782">
      <data key="d0">ERBB4</data>
    </node>
    <node id="2783">
      <data key="d0">SPART</data>
    </node>
    <node id="2784">
      <data key="d0">WWTR1</data>
    </node>
    <node id="2785">
      <data key="d0">BAK1</data>
    </node>
    <node id="2786">
      <data key="d0">LTBR</data>
    </node>
    <node id="2787">
      <data key="d0">EDEM2</data>
    </node>
    <node id="2788">
      <data key="d0">ERN1</data>
    </node>
    <node id="2789">
      <data key="d0">ERP29</data>
    </node>
    <node id="2790">
      <data key="d0">WFS1</data>
    </node>
    <node id="2791">
      <data key="d0">KIN</data>
    </node>
    <node id="2792">
      <data key="d0">RNF111</data>
    </node>
    <node id="2793">
      <data key="d0">XRCC5</data>
    </node>
    <node id="2794">
      <data key="d0">XRCC6</data>
    </node>
    <node id="2795">
      <data key="d0">ANAPC4</data>
    </node>
    <node id="2796">
      <data key="d0">CCNC</data>
    </node>
    <node id="2797">
      <data key="d0">CDKN3</data>
    </node>
    <node id="2798">
      <data key="d0">CKS2</data>
    </node>
    <node id="2799">
      <data key="d0">KPNA2</data>
    </node>
    <node id="2800">
      <data key="d0">RAD9A</data>
    </node>
    <node id="2801">
      <data key="d0">RBBP8</data>
    </node>
    <node id="2802">
      <data key="d0">YEATS4</data>
    </node>
    <node id="2803">
      <data key="d0">ACTC1</data>
    </node>
    <node id="2804">
      <data key="d0">APH1A</data>
    </node>
    <node id="2805">
      <data key="d0">CBX5</data>
    </node>
    <node id="2806">
      <data key="d0">COX7C</data>
    </node>
    <node id="2807">
      <data key="d0">DNAJB4</data>
    </node>
    <node id="2808">
      <data key="d0">GBP1</data>
    </node>
    <node id="2809">
      <data key="d0">GDAP1</data>
    </node>
    <node id="2810">
      <data key="d0">INO80</data>
    </node>
    <node id="2811">
      <data key="d0">PDIA6</data>
    </node>
    <node id="2812">
      <data key="d0">PEG3</data>
    </node>
    <node id="2813">
      <data key="d0">SAP30</data>
    </node>
    <node id="2814">
      <data key="d0">TDO2</data>
    </node>
    <node id="2815">
      <data key="d0">TSIX</data>
    </node>
    <node id="2816">
      <data key="d0">WDFY4</data>
    </node>
    <node id="2817">
      <data key="d0">ZBTB14</data>
    </node>
    <node id="2818">
      <data key="d0">ZBTB16</data>
    </node>
    <node id="2819">
      <data key="d0">ZBTB17</data>
    </node>
    <node id="2820">
      <data key="d0">ZBTB2</data>
    </node>
    <node id="2821">
      <data key="d0">ARF1</data>
    </node>
    <node id="2822">
      <data key="d0">ZBTB5</data>
    </node>
    <node id="2823">
      <data key="d0">ZBTB7A</data>
    </node>
    <node id="2824">
      <data key="d0">PKM</data>
    </node>
    <node id="2825">
      <data key="d0">COL4A3</data>
    </node>
    <node id="2826">
      <data key="d0">GRHL2</data>
    </node>
    <node id="2827">
      <data key="d0">ITGB4</data>
    </node>
    <node id="2828">
      <data key="d0">LAMC2</data>
    </node>
    <node id="2829">
      <data key="d0">PKP3</data>
    </node>
    <node id="2830">
      <data key="d0">MEOX2</data>
    </node>
    <node id="2831">
      <data key="d0">ELAVL1</data>
    </node>
    <node id="2832">
      <data key="d0">LATS2</data>
    </node>
    <node id="2833">
      <data key="d0">SERPINB2</data>
    </node>
    <node id="2834">
      <data key="d0">ZFP36L1</data>
    </node>
    <node id="2835">
      <data key="d0">ZIC1</data>
    </node>
    <node id="2836">
      <data key="d0">BCL2L13</data>
    </node>
    <node id="2837">
      <data key="d0">EIF3M</data>
    </node>
    <node id="2838">
      <data key="d0">FAM57A</data>
    </node>
    <node id="2839">
      <data key="d0">ZIC2</data>
    </node>
    <node id="2840">
      <data key="d0">ZIC3</data>
    </node>
    <node id="2841">
      <data key="d0">ZMYND11</data>
    </node>
    <node id="2842">
      <data key="d0">ZNF143</data>
    </node>
    <node id="2843">
      <data key="d0">BUB1B</data>
    </node>
    <node id="2844">
      <data key="d0">ESCO2</data>
    </node>
    <node id="2845">
      <data key="d0">PCYT1A</data>
    </node>
    <node id="2846">
      <data key="d0">TALDO1</data>
    </node>
    <node id="2847">
      <data key="d0">ZNF160</data>
    </node>
    <node id="2848">
      <data key="d0">POMGNT1</data>
    </node>
    <node id="2849">
      <data key="d0">ZNF224</data>
    </node>
    <node id="2850">
      <data key="d0">ZNF239</data>
    </node>
    <node id="2851">
      <data key="d0">ZNF24</data>
    </node>
    <node id="2852">
      <data key="d0">ZNF267</data>
    </node>
    <node id="2853">
      <data key="d0">ZNF335</data>
    </node>
    <node id="2854">
      <data key="d0">ZNF382</data>
    </node>
    <node id="2855">
      <data key="d0">ZNF383</data>
    </node>
    <node id="2856">
      <data key="d0">ZNF410</data>
    </node>
    <node id="2857">
      <data key="d0">ZNF423</data>
    </node>
    <node id="2858">
      <data key="d0">ZNF444</data>
    </node>
    <node id="2859">
      <data key="d0">SCARF1</data>
    </node>
    <node id="2860">
      <data key="d0">ZNF76</data>
    </node>
    <node id="2861">
      <data key="d0">ZNRD1</data>
    </node>
    <edge source="0" target="1">
      <data key="d1">True</data>
    </edge>
    <edge source="0" target="4">
      <data key="d1">False</data>
    </edge>
    <edge source="4" target="1411">
      <data key="d1">False</data>
    </edge>
    <edge source="4" target="352">
      <data key="d1">False</data>
    </edge>
    <edge source="4" target="394">
      <data key="d1">True</data>
    </edge>
    <edge source="4" target="24">
      <data key="d1">True</data>
    </edge>
    <edge source="4" target="9">
      <data key="d1">False</data>
    </edge>
    <edge source="4" target="167">
      <data key="d1">False</data>
    </edge>
    <edge source="4" target="1832">
      <data key="d1">True</data>
    </edge>
    <edge source="4" target="1833">
      <data key="d1">False</data>
    </edge>
    <edge source="4" target="1834">
      <data key="d1">False</data>
    </edge>
    <edge source="4" target="1835">
      <data key="d1">False</data>
    </edge>
    <edge source="4" target="1021">
      <data key="d1">False</data>
    </edge>
    <edge source="4" target="86">
      <data key="d1">False</data>
    </edge>
    <edge source="4" target="2">
      <data key="d1">True</data>
    </edge>
    <edge source="4" target="456">
      <data key="d1">True</data>
    </edge>
    <edge source="4" target="307">
      <data key="d1">True</data>
    </edge>
    <edge source="4" target="339">
      <data key="d1">False</data>
    </edge>
    <edge source="4" target="796">
      <data key="d1">False</data>
    </edge>
    <edge source="4" target="598">
      <data key="d1">False</data>
    </edge>
    <edge source="4" target="193">
      <data key="d1">True</data>
    </edge>
    <edge source="4" target="1837">
      <data key="d1">False</data>
    </edge>
    <edge source="4" target="229">
      <data key="d1">False</data>
    </edge>
    <edge source="4" target="308">
      <data key="d1">False</data>
    </edge>
    <edge source="4" target="1839">
      <data key="d1">True</data>
    </edge>
    <edge source="4" target="1840">
      <data key="d1">False</data>
    </edge>
    <edge source="4" target="332">
      <data key="d1">True</data>
    </edge>
    <edge source="4" target="1291">
      <data key="d1">False</data>
    </edge>
    <edge source="4" target="1363">
      <data key="d1">False</data>
    </edge>
    <edge source="4" target="549">
      <data key="d1">False</data>
    </edge>
    <edge source="4" target="550">
      <data key="d1">False</data>
    </edge>
    <edge source="4" target="551">
      <data key="d1">False</data>
    </edge>
    <edge source="4" target="1446">
      <data key="d1">False</data>
    </edge>
    <edge source="4" target="563">
      <data key="d1">False</data>
    </edge>
    <edge source="4" target="564">
      <data key="d1">False</data>
    </edge>
    <edge source="4" target="1841">
      <data key="d1">False</data>
    </edge>
    <edge source="4" target="371">
      <data key="d1">False</data>
    </edge>
    <edge source="4" target="372">
      <data key="d1">True</data>
    </edge>
    <edge source="4" target="1842">
      <data key="d1">False</data>
    </edge>
    <edge source="4" target="1843">
      <data key="d1">False</data>
    </edge>
    <edge source="4" target="1844">
      <data key="d1">False</data>
    </edge>
    <edge source="4" target="1032">
      <data key="d1">True</data>
    </edge>
    <edge source="4" target="1845">
      <data key="d1">False</data>
    </edge>
    <edge source="4" target="211">
      <data key="d1">False</data>
    </edge>
    <edge source="4" target="1528">
      <data key="d1">False</data>
    </edge>
    <edge source="4" target="1114">
      <data key="d1">True</data>
    </edge>
    <edge source="4" target="120">
      <data key="d1">True</data>
    </edge>
    <edge source="4" target="1266">
      <data key="d1">True</data>
    </edge>
    <edge source="4" target="1848">
      <data key="d1">False</data>
    </edge>
    <edge source="4" target="60">
      <data key="d1">False</data>
    </edge>
    <edge source="4" target="313">
      <data key="d1">False</data>
    </edge>
    <edge source="4" target="1849">
      <data key="d1">False</data>
    </edge>
    <edge source="4" target="1850">
      <data key="d1">True</data>
    </edge>
    <edge source="4" target="1851">
      <data key="d1">False</data>
    </edge>
    <edge source="4" target="772">
      <data key="d1">True</data>
    </edge>
    <edge source="4" target="1855">
      <data key="d1">False</data>
    </edge>
    <edge source="4" target="1856">
      <data key="d1">False</data>
    </edge>
    <edge source="4" target="1857">
      <data key="d1">False</data>
    </edge>
    <edge source="4" target="1858">
      <data key="d1">False</data>
    </edge>
    <edge source="4" target="1859">
      <data key="d1">False</data>
    </edge>
    <edge source="4" target="1860">
      <data key="d1">False</data>
    </edge>
    <edge source="4" target="353">
      <data key="d1">False</data>
    </edge>
    <edge source="4" target="1862">
      <data key="d1">False</data>
    </edge>
    <edge source="4" target="1430">
      <data key="d1">False</data>
    </edge>
    <edge source="4" target="284">
      <data key="d1">False</data>
    </edge>
    <edge source="4" target="5">
      <data key="d1">False</data>
    </edge>
    <edge source="4" target="861">
      <data key="d1">False</data>
    </edge>
    <edge source="4" target="1751">
      <data key="d1">False</data>
    </edge>
    <edge source="4" target="151">
      <data key="d1">False</data>
    </edge>
    <edge source="4" target="1865">
      <data key="d1">False</data>
    </edge>
    <edge source="4" target="1866">
      <data key="d1">False</data>
    </edge>
    <edge source="5" target="434">
      <data key="d1">True</data>
    </edge>
    <edge source="5" target="457">
      <data key="d1">True</data>
    </edge>
    <edge source="5" target="52">
      <data key="d1">True</data>
    </edge>
    <edge source="5" target="2690">
      <data key="d1">False</data>
    </edge>
    <edge source="5" target="225">
      <data key="d1">False</data>
    </edge>
    <edge source="5" target="1">
      <data key="d1">False</data>
    </edge>
    <edge source="5" target="691">
      <data key="d1">False</data>
    </edge>
    <edge source="5" target="7">
      <data key="d1">True</data>
    </edge>
    <edge source="5" target="333">
      <data key="d1">True</data>
    </edge>
    <edge source="5" target="593">
      <data key="d1">False</data>
    </edge>
    <edge source="5" target="263">
      <data key="d1">False</data>
    </edge>
    <edge source="5" target="54">
      <data key="d1">True</data>
    </edge>
    <edge source="5" target="22">
      <data key="d1">True</data>
    </edge>
    <edge source="5" target="358">
      <data key="d1">True</data>
    </edge>
    <edge source="5" target="1304">
      <data key="d1">False</data>
    </edge>
    <edge source="5" target="360">
      <data key="d1">True</data>
    </edge>
    <edge source="5" target="980">
      <data key="d1">True</data>
    </edge>
    <edge source="5" target="24">
      <data key="d1">True</data>
    </edge>
    <edge source="5" target="252">
      <data key="d1">False</data>
    </edge>
    <edge source="5" target="161">
      <data key="d1">True</data>
    </edge>
    <edge source="5" target="168">
      <data key="d1">True</data>
    </edge>
    <edge source="5" target="2">
      <data key="d1">False</data>
    </edge>
    <edge source="5" target="339">
      <data key="d1">True</data>
    </edge>
    <edge source="5" target="796">
      <data key="d1">True</data>
    </edge>
    <edge source="5" target="1062">
      <data key="d1">True</data>
    </edge>
    <edge source="5" target="1675">
      <data key="d1">False</data>
    </edge>
    <edge source="5" target="1454">
      <data key="d1">False</data>
    </edge>
    <edge source="5" target="91">
      <data key="d1">True</data>
    </edge>
    <edge source="5" target="169">
      <data key="d1">False</data>
    </edge>
    <edge source="5" target="365">
      <data key="d1">False</data>
    </edge>
    <edge source="5" target="56">
      <data key="d1">True</data>
    </edge>
    <edge source="5" target="226">
      <data key="d1">False</data>
    </edge>
    <edge source="5" target="163">
      <data key="d1">True</data>
    </edge>
    <edge source="5" target="397">
      <data key="d1">True</data>
    </edge>
    <edge source="5" target="880">
      <data key="d1">False</data>
    </edge>
    <edge source="5" target="93">
      <data key="d1">False</data>
    </edge>
    <edge source="5" target="1405">
      <data key="d1">False</data>
    </edge>
    <edge source="5" target="656">
      <data key="d1">True</data>
    </edge>
    <edge source="5" target="228">
      <data key="d1">False</data>
    </edge>
    <edge source="5" target="903">
      <data key="d1">True</data>
    </edge>
    <edge source="5" target="207">
      <data key="d1">False</data>
    </edge>
    <edge source="5" target="308">
      <data key="d1">True</data>
    </edge>
    <edge source="5" target="309">
      <data key="d1">True</data>
    </edge>
    <edge source="5" target="254">
      <data key="d1">False</data>
    </edge>
    <edge source="5" target="2696">
      <data key="d1">False</data>
    </edge>
    <edge source="5" target="442">
      <data key="d1">False</data>
    </edge>
    <edge source="5" target="1440">
      <data key="d1">False</data>
    </edge>
    <edge source="5" target="1402">
      <data key="d1">True</data>
    </edge>
    <edge source="5" target="2697">
      <data key="d1">True</data>
    </edge>
    <edge source="5" target="107">
      <data key="d1">False</data>
    </edge>
    <edge source="5" target="108">
      <data key="d1">True</data>
    </edge>
    <edge source="5" target="109">
      <data key="d1">False</data>
    </edge>
    <edge source="5" target="1844">
      <data key="d1">True</data>
    </edge>
    <edge source="5" target="1214">
      <data key="d1">True</data>
    </edge>
    <edge source="5" target="481">
      <data key="d1">True</data>
    </edge>
    <edge source="5" target="2698">
      <data key="d1">True</data>
    </edge>
    <edge source="5" target="277">
      <data key="d1">True</data>
    </edge>
    <edge source="5" target="1795">
      <data key="d1">True</data>
    </edge>
    <edge source="5" target="383">
      <data key="d1">False</data>
    </edge>
    <edge source="5" target="1229">
      <data key="d1">True</data>
    </edge>
    <edge source="5" target="766">
      <data key="d1">True</data>
    </edge>
    <edge source="5" target="324">
      <data key="d1">True</data>
    </edge>
    <edge source="5" target="237">
      <data key="d1">False</data>
    </edge>
    <edge source="5" target="214">
      <data key="d1">False</data>
    </edge>
    <edge source="5" target="4">
      <data key="d1">True</data>
    </edge>
    <edge source="5" target="121">
      <data key="d1">True</data>
    </edge>
    <edge source="5" target="2699">
      <data key="d1">False</data>
    </edge>
    <edge source="5" target="2035">
      <data key="d1">False</data>
    </edge>
    <edge source="5" target="2137">
      <data key="d1">False</data>
    </edge>
    <edge source="5" target="2700">
      <data key="d1">False</data>
    </edge>
    <edge source="5" target="2701">
      <data key="d1">True</data>
    </edge>
    <edge source="5" target="2160">
      <data key="d1">True</data>
    </edge>
    <edge source="5" target="313">
      <data key="d1">False</data>
    </edge>
    <edge source="5" target="164">
      <data key="d1">False</data>
    </edge>
    <edge source="5" target="1375">
      <data key="d1">True</data>
    </edge>
    <edge source="5" target="2703">
      <data key="d1">True</data>
    </edge>
    <edge source="5" target="131">
      <data key="d1">True</data>
    </edge>
    <edge source="5" target="769">
      <data key="d1">True</data>
    </edge>
    <edge source="5" target="1356">
      <data key="d1">False</data>
    </edge>
    <edge source="5" target="2706">
      <data key="d1">True</data>
    </edge>
    <edge source="5" target="1525">
      <data key="d1">False</data>
    </edge>
    <edge source="5" target="2707">
      <data key="d1">False</data>
    </edge>
    <edge source="5" target="855">
      <data key="d1">False</data>
    </edge>
    <edge source="5" target="315">
      <data key="d1">True</data>
    </edge>
    <edge source="5" target="2708">
      <data key="d1">True</data>
    </edge>
    <edge source="5" target="2709">
      <data key="d1">True</data>
    </edge>
    <edge source="5" target="345">
      <data key="d1">True</data>
    </edge>
    <edge source="5" target="988">
      <data key="d1">True</data>
    </edge>
    <edge source="5" target="140">
      <data key="d1">True</data>
    </edge>
    <edge source="5" target="353">
      <data key="d1">True</data>
    </edge>
    <edge source="5" target="857">
      <data key="d1">False</data>
    </edge>
    <edge source="5" target="1358">
      <data key="d1">False</data>
    </edge>
    <edge source="5" target="284">
      <data key="d1">False</data>
    </edge>
    <edge source="5" target="5">
      <data key="d1">False</data>
    </edge>
    <edge source="5" target="2711">
      <data key="d1">False</data>
    </edge>
    <edge source="5" target="663">
      <data key="d1">False</data>
    </edge>
    <edge source="5" target="545">
      <data key="d1">True</data>
    </edge>
    <edge source="5" target="862">
      <data key="d1">True</data>
    </edge>
    <edge source="5" target="2712">
      <data key="d1">False</data>
    </edge>
    <edge source="5" target="2653">
      <data key="d1">False</data>
    </edge>
    <edge source="5" target="1865">
      <data key="d1">True</data>
    </edge>
    <edge source="5" target="1866">
      <data key="d1">True</data>
    </edge>
    <edge source="6" target="1">
      <data key="d1">False</data>
    </edge>
    <edge source="6" target="7">
      <data key="d1">True</data>
    </edge>
    <edge source="6" target="8">
      <data key="d1">True</data>
    </edge>
    <edge source="6" target="9">
      <data key="d1">False</data>
    </edge>
    <edge source="6" target="2">
      <data key="d1">False</data>
    </edge>
    <edge source="6" target="10">
      <data key="d1">False</data>
    </edge>
    <edge source="6" target="11">
      <data key="d1">False</data>
    </edge>
    <edge source="6" target="13">
      <data key="d1">False</data>
    </edge>
    <edge source="6" target="5">
      <data key="d1">False</data>
    </edge>
    <edge source="8" target="336">
      <data key="d1">True</data>
    </edge>
    <edge source="8" target="8">
      <data key="d1">True</data>
    </edge>
    <edge source="8" target="9">
      <data key="d1">True</data>
    </edge>
    <edge source="8" target="337">
      <data key="d1">True</data>
    </edge>
    <edge source="8" target="2">
      <data key="d1">True</data>
    </edge>
    <edge source="8" target="338">
      <data key="d1">True</data>
    </edge>
    <edge source="8" target="339">
      <data key="d1">True</data>
    </edge>
    <edge source="8" target="340">
      <data key="d1">True</data>
    </edge>
    <edge source="8" target="341">
      <data key="d1">True</data>
    </edge>
    <edge source="8" target="342">
      <data key="d1">True</data>
    </edge>
    <edge source="8" target="343">
      <data key="d1">True</data>
    </edge>
    <edge source="8" target="4">
      <data key="d1">False</data>
    </edge>
    <edge source="8" target="67">
      <data key="d1">True</data>
    </edge>
    <edge source="8" target="344">
      <data key="d1">True</data>
    </edge>
    <edge source="8" target="346">
      <data key="d1">True</data>
    </edge>
    <edge source="8" target="302">
      <data key="d1">True</data>
    </edge>
    <edge source="11" target="71">
      <data key="d1">False</data>
    </edge>
    <edge source="11" target="8">
      <data key="d1">False</data>
    </edge>
    <edge source="11" target="9">
      <data key="d1">True</data>
    </edge>
    <edge source="11" target="229">
      <data key="d1">False</data>
    </edge>
    <edge source="11" target="308">
      <data key="d1">True</data>
    </edge>
    <edge source="11" target="1220">
      <data key="d1">False</data>
    </edge>
    <edge source="11" target="1221">
      <data key="d1">True</data>
    </edge>
    <edge source="11" target="282">
      <data key="d1">False</data>
    </edge>
    <edge source="11" target="1223">
      <data key="d1">False</data>
    </edge>
    <edge source="11" target="931">
      <data key="d1">False</data>
    </edge>
    <edge source="11" target="1219">
      <data key="d1">False</data>
    </edge>
    <edge source="12" target="434">
      <data key="d1">False</data>
    </edge>
    <edge source="12" target="224">
      <data key="d1">False</data>
    </edge>
    <edge source="12" target="71">
      <data key="d1">True</data>
    </edge>
    <edge source="12" target="225">
      <data key="d1">False</data>
    </edge>
    <edge source="12" target="1618">
      <data key="d1">False</data>
    </edge>
    <edge source="12" target="1619">
      <data key="d1">False</data>
    </edge>
    <edge source="12" target="22">
      <data key="d1">False</data>
    </edge>
    <edge source="12" target="595">
      <data key="d1">False</data>
    </edge>
    <edge source="12" target="64">
      <data key="d1">False</data>
    </edge>
    <edge source="12" target="24">
      <data key="d1">False</data>
    </edge>
    <edge source="12" target="252">
      <data key="d1">False</data>
    </edge>
    <edge source="12" target="2">
      <data key="d1">True</data>
    </edge>
    <edge source="12" target="665">
      <data key="d1">False</data>
    </edge>
    <edge source="12" target="10">
      <data key="d1">False</data>
    </edge>
    <edge source="12" target="1066">
      <data key="d1">True</data>
    </edge>
    <edge source="12" target="1621">
      <data key="d1">False</data>
    </edge>
    <edge source="12" target="266">
      <data key="d1">False</data>
    </edge>
    <edge source="12" target="364">
      <data key="d1">True</data>
    </edge>
    <edge source="12" target="1623">
      <data key="d1">True</data>
    </edge>
    <edge source="12" target="253">
      <data key="d1">False</data>
    </edge>
    <edge source="12" target="93">
      <data key="d1">False</data>
    </edge>
    <edge source="12" target="1053">
      <data key="d1">False</data>
    </edge>
    <edge source="12" target="1137">
      <data key="d1">False</data>
    </edge>
    <edge source="12" target="228">
      <data key="d1">False</data>
    </edge>
    <edge source="12" target="967">
      <data key="d1">False</data>
    </edge>
    <edge source="12" target="1627">
      <data key="d1">False</data>
    </edge>
    <edge source="12" target="785">
      <data key="d1">False</data>
    </edge>
    <edge source="12" target="232">
      <data key="d1">False</data>
    </edge>
    <edge source="12" target="983">
      <data key="d1">False</data>
    </edge>
    <edge source="12" target="326">
      <data key="d1">True</data>
    </edge>
    <edge source="12" target="476">
      <data key="d1">False</data>
    </edge>
    <edge source="12" target="33">
      <data key="d1">False</data>
    </edge>
    <edge source="12" target="12">
      <data key="d1">False</data>
    </edge>
    <edge source="12" target="984">
      <data key="d1">False</data>
    </edge>
    <edge source="12" target="1628">
      <data key="d1">True</data>
    </edge>
    <edge source="12" target="211">
      <data key="d1">False</data>
    </edge>
    <edge source="12" target="1629">
      <data key="d1">False</data>
    </edge>
    <edge source="12" target="1501">
      <data key="d1">False</data>
    </edge>
    <edge source="12" target="826">
      <data key="d1">False</data>
    </edge>
    <edge source="12" target="1630">
      <data key="d1">False</data>
    </edge>
    <edge source="12" target="1385">
      <data key="d1">False</data>
    </edge>
    <edge source="12" target="324">
      <data key="d1">False</data>
    </edge>
    <edge source="12" target="574">
      <data key="d1">False</data>
    </edge>
    <edge source="12" target="237">
      <data key="d1">False</data>
    </edge>
    <edge source="12" target="1079">
      <data key="d1">False</data>
    </edge>
    <edge source="12" target="717">
      <data key="d1">False</data>
    </edge>
    <edge source="12" target="567">
      <data key="d1">False</data>
    </edge>
    <edge source="12" target="482">
      <data key="d1">False</data>
    </edge>
    <edge source="12" target="4">
      <data key="d1">True</data>
    </edge>
    <edge source="12" target="577">
      <data key="d1">False</data>
    </edge>
    <edge source="12" target="1144">
      <data key="d1">False</data>
    </edge>
    <edge source="12" target="1634">
      <data key="d1">False</data>
    </edge>
    <edge source="12" target="1635">
      <data key="d1">False</data>
    </edge>
    <edge source="12" target="1038">
      <data key="d1">True</data>
    </edge>
    <edge source="12" target="241">
      <data key="d1">False</data>
    </edge>
    <edge source="12" target="217">
      <data key="d1">False</data>
    </edge>
    <edge source="12" target="721">
      <data key="d1">False</data>
    </edge>
    <edge source="12" target="61">
      <data key="d1">False</data>
    </edge>
    <edge source="12" target="1514">
      <data key="d1">False</data>
    </edge>
    <edge source="12" target="587">
      <data key="d1">True</data>
    </edge>
    <edge source="12" target="1179">
      <data key="d1">False</data>
    </edge>
    <edge source="12" target="1638">
      <data key="d1">True</data>
    </edge>
    <edge source="12" target="1357">
      <data key="d1">False</data>
    </edge>
    <edge source="12" target="1150">
      <data key="d1">False</data>
    </edge>
    <edge source="12" target="1640">
      <data key="d1">True</data>
    </edge>
    <edge source="12" target="1151">
      <data key="d1">False</data>
    </edge>
    <edge source="12" target="490">
      <data key="d1">False</data>
    </edge>
    <edge source="12" target="945">
      <data key="d1">False</data>
    </edge>
    <edge source="12" target="633">
      <data key="d1">False</data>
    </edge>
    <edge source="12" target="353">
      <data key="d1">True</data>
    </edge>
    <edge source="12" target="1086">
      <data key="d1">False</data>
    </edge>
    <edge source="12" target="246">
      <data key="d1">False</data>
    </edge>
    <edge source="12" target="1642">
      <data key="d1">False</data>
    </edge>
    <edge source="12" target="5">
      <data key="d1">True</data>
    </edge>
    <edge source="12" target="149">
      <data key="d1">False</data>
    </edge>
    <edge source="12" target="990">
      <data key="d1">False</data>
    </edge>
    <edge source="12" target="455">
      <data key="d1">False</data>
    </edge>
    <edge source="12" target="151">
      <data key="d1">True</data>
    </edge>
    <edge source="14" target="16">
      <data key="d1">False</data>
    </edge>
    <edge source="14" target="17">
      <data key="d1">False</data>
    </edge>
    <edge source="16" target="1347">
      <data key="d1">True</data>
    </edge>
    <edge source="16" target="713">
      <data key="d1">False</data>
    </edge>
    <edge source="16" target="1709">
      <data key="d1">True</data>
    </edge>
    <edge source="16" target="1208">
      <data key="d1">True</data>
    </edge>
    <edge source="16" target="467">
      <data key="d1">False</data>
    </edge>
    <edge source="16" target="213">
      <data key="d1">False</data>
    </edge>
    <edge source="16" target="717">
      <data key="d1">False</data>
    </edge>
    <edge source="16" target="1711">
      <data key="d1">False</data>
    </edge>
    <edge source="16" target="719">
      <data key="d1">False</data>
    </edge>
    <edge source="16" target="1450">
      <data key="d1">False</data>
    </edge>
    <edge source="18" target="20">
      <data key="d1">False</data>
    </edge>
    <edge source="18" target="23">
      <data key="d1">True</data>
    </edge>
    <edge source="18" target="25">
      <data key="d1">False</data>
    </edge>
    <edge source="18" target="26">
      <data key="d1">False</data>
    </edge>
    <edge source="18" target="28">
      <data key="d1">False</data>
    </edge>
    <edge source="18" target="33">
      <data key="d1">False</data>
    </edge>
    <edge source="18" target="36">
      <data key="d1">False</data>
    </edge>
    <edge source="18" target="37">
      <data key="d1">False</data>
    </edge>
    <edge source="18" target="38">
      <data key="d1">False</data>
    </edge>
    <edge source="21" target="23">
      <data key="d1">False</data>
    </edge>
    <edge source="21" target="167">
      <data key="d1">True</data>
    </edge>
    <edge source="21" target="168">
      <data key="d1">True</data>
    </edge>
    <edge source="21" target="26">
      <data key="d1">False</data>
    </edge>
    <edge source="21" target="28">
      <data key="d1">False</data>
    </edge>
    <edge source="21" target="171">
      <data key="d1">False</data>
    </edge>
    <edge source="21" target="30">
      <data key="d1">True</data>
    </edge>
    <edge source="21" target="174">
      <data key="d1">False</data>
    </edge>
    <edge source="21" target="12">
      <data key="d1">True</data>
    </edge>
    <edge source="22" target="356">
      <data key="d1">True</data>
    </edge>
    <edge source="22" target="357">
      <data key="d1">False</data>
    </edge>
    <edge source="22" target="305">
      <data key="d1">False</data>
    </edge>
    <edge source="22" target="361">
      <data key="d1">True</data>
    </edge>
    <edge source="22" target="2">
      <data key="d1">False</data>
    </edge>
    <edge source="22" target="362">
      <data key="d1">False</data>
    </edge>
    <edge source="22" target="169">
      <data key="d1">True</data>
    </edge>
    <edge source="22" target="363">
      <data key="d1">True</data>
    </edge>
    <edge source="22" target="364">
      <data key="d1">False</data>
    </edge>
    <edge source="22" target="365">
      <data key="d1">False</data>
    </edge>
    <edge source="22" target="253">
      <data key="d1">False</data>
    </edge>
    <edge source="22" target="366">
      <data key="d1">True</data>
    </edge>
    <edge source="22" target="93">
      <data key="d1">True</data>
    </edge>
    <edge source="22" target="95">
      <data key="d1">False</data>
    </edge>
    <edge source="22" target="172">
      <data key="d1">False</data>
    </edge>
    <edge source="22" target="367">
      <data key="d1">True</data>
    </edge>
    <edge source="22" target="368">
      <data key="d1">True</data>
    </edge>
    <edge source="22" target="369">
      <data key="d1">False</data>
    </edge>
    <edge source="22" target="309">
      <data key="d1">False</data>
    </edge>
    <edge source="22" target="370">
      <data key="d1">True</data>
    </edge>
    <edge source="22" target="371">
      <data key="d1">True</data>
    </edge>
    <edge source="22" target="274">
      <data key="d1">True</data>
    </edge>
    <edge source="22" target="372">
      <data key="d1">False</data>
    </edge>
    <edge source="22" target="373">
      <data key="d1">True</data>
    </edge>
    <edge source="22" target="276">
      <data key="d1">False</data>
    </edge>
    <edge source="22" target="374">
      <data key="d1">False</data>
    </edge>
    <edge source="22" target="377">
      <data key="d1">True</data>
    </edge>
    <edge source="22" target="381">
      <data key="d1">False</data>
    </edge>
    <edge source="22" target="383">
      <data key="d1">False</data>
    </edge>
    <edge source="22" target="384">
      <data key="d1">False</data>
    </edge>
    <edge source="22" target="385">
      <data key="d1">False</data>
    </edge>
    <edge source="22" target="282">
      <data key="d1">False</data>
    </edge>
    <edge source="22" target="386">
      <data key="d1">False</data>
    </edge>
    <edge source="22" target="387">
      <data key="d1">False</data>
    </edge>
    <edge source="22" target="44">
      <data key="d1">True</data>
    </edge>
    <edge source="22" target="151">
      <data key="d1">False</data>
    </edge>
    <edge source="30" target="1132">
      <data key="d1">False</data>
    </edge>
    <edge source="30" target="595">
      <data key="d1">False</data>
    </edge>
    <edge source="30" target="24">
      <data key="d1">True</data>
    </edge>
    <edge source="30" target="1134">
      <data key="d1">True</data>
    </edge>
    <edge source="30" target="665">
      <data key="d1">False</data>
    </edge>
    <edge source="30" target="253">
      <data key="d1">False</data>
    </edge>
    <edge source="30" target="1136">
      <data key="d1">False</data>
    </edge>
    <edge source="30" target="1137">
      <data key="d1">False</data>
    </edge>
    <edge source="30" target="228">
      <data key="d1">False</data>
    </edge>
    <edge source="30" target="1139">
      <data key="d1">False</data>
    </edge>
    <edge source="30" target="30">
      <data key="d1">True</data>
    </edge>
    <edge source="30" target="1140">
      <data key="d1">False</data>
    </edge>
    <edge source="30" target="324">
      <data key="d1">False</data>
    </edge>
    <edge source="30" target="567">
      <data key="d1">False</data>
    </edge>
    <edge source="30" target="4">
      <data key="d1">True</data>
    </edge>
    <edge source="30" target="1144">
      <data key="d1">False</data>
    </edge>
    <edge source="30" target="67">
      <data key="d1">True</data>
    </edge>
    <edge source="30" target="61">
      <data key="d1">False</data>
    </edge>
    <edge source="30" target="1148">
      <data key="d1">True</data>
    </edge>
    <edge source="30" target="1150">
      <data key="d1">False</data>
    </edge>
    <edge source="30" target="1151">
      <data key="d1">False</data>
    </edge>
    <edge source="30" target="490">
      <data key="d1">True</data>
    </edge>
    <edge source="30" target="1152">
      <data key="d1">False</data>
    </edge>
    <edge source="40" target="18">
      <data key="d1">False</data>
    </edge>
    <edge source="40" target="41">
      <data key="d1">True</data>
    </edge>
    <edge source="40" target="42">
      <data key="d1">True</data>
    </edge>
    <edge source="40" target="43">
      <data key="d1">True</data>
    </edge>
    <edge source="40" target="44">
      <data key="d1">True</data>
    </edge>
    <edge source="42" target="2024">
      <data key="d1">False</data>
    </edge>
    <edge source="42" target="9">
      <data key="d1">False</data>
    </edge>
    <edge source="42" target="86">
      <data key="d1">False</data>
    </edge>
    <edge source="42" target="174">
      <data key="d1">True</data>
    </edge>
    <edge source="42" target="2025">
      <data key="d1">False</data>
    </edge>
    <edge source="42" target="2026">
      <data key="d1">False</data>
    </edge>
    <edge source="47" target="48">
      <data key="d1">True</data>
    </edge>
    <edge source="49" target="50">
      <data key="d1">True</data>
    </edge>
    <edge source="51" target="52">
      <data key="d1">True</data>
    </edge>
    <edge source="51" target="53">
      <data key="d1">True</data>
    </edge>
    <edge source="51" target="56">
      <data key="d1">True</data>
    </edge>
    <edge source="51" target="4">
      <data key="d1">True</data>
    </edge>
    <edge source="51" target="59">
      <data key="d1">False</data>
    </edge>
    <edge source="51" target="60">
      <data key="d1">True</data>
    </edge>
    <edge source="51" target="61">
      <data key="d1">True</data>
    </edge>
    <edge source="51" target="62">
      <data key="d1">True</data>
    </edge>
    <edge source="56" target="54">
      <data key="d1">True</data>
    </edge>
    <edge source="56" target="760">
      <data key="d1">True</data>
    </edge>
    <edge source="56" target="523">
      <data key="d1">True</data>
    </edge>
    <edge source="56" target="83">
      <data key="d1">True</data>
    </edge>
    <edge source="56" target="741">
      <data key="d1">True</data>
    </edge>
    <edge source="56" target="598">
      <data key="d1">True</data>
    </edge>
    <edge source="56" target="173">
      <data key="d1">True</data>
    </edge>
    <edge source="56" target="476">
      <data key="d1">True</data>
    </edge>
    <edge source="56" target="763">
      <data key="d1">True</data>
    </edge>
    <edge source="56" target="765">
      <data key="d1">True</data>
    </edge>
    <edge source="56" target="767">
      <data key="d1">False</data>
    </edge>
    <edge source="56" target="348">
      <data key="d1">True</data>
    </edge>
    <edge source="56" target="770">
      <data key="d1">True</data>
    </edge>
    <edge source="56" target="353">
      <data key="d1">False</data>
    </edge>
    <edge source="56" target="774">
      <data key="d1">True</data>
    </edge>
    <edge source="56" target="284">
      <data key="d1">True</data>
    </edge>
    <edge source="56" target="151">
      <data key="d1">False</data>
    </edge>
    <edge source="58" target="1676">
      <data key="d1">False</data>
    </edge>
    <edge source="58" target="225">
      <data key="d1">False</data>
    </edge>
    <edge source="58" target="593">
      <data key="d1">False</data>
    </edge>
    <edge source="58" target="54">
      <data key="d1">True</data>
    </edge>
    <edge source="58" target="360">
      <data key="d1">True</data>
    </edge>
    <edge source="58" target="1677">
      <data key="d1">False</data>
    </edge>
    <edge source="58" target="83">
      <data key="d1">False</data>
    </edge>
    <edge source="58" target="1005">
      <data key="d1">False</data>
    </edge>
    <edge source="58" target="2">
      <data key="d1">False</data>
    </edge>
    <edge source="58" target="362">
      <data key="d1">False</data>
    </edge>
    <edge source="58" target="795">
      <data key="d1">False</data>
    </edge>
    <edge source="58" target="254">
      <data key="d1">True</data>
    </edge>
    <edge source="58" target="1678">
      <data key="d1">False</data>
    </edge>
    <edge source="58" target="321">
      <data key="d1">False</data>
    </edge>
    <edge source="58" target="322">
      <data key="d1">False</data>
    </edge>
    <edge source="58" target="1383">
      <data key="d1">True</data>
    </edge>
    <edge source="58" target="1679">
      <data key="d1">False</data>
    </edge>
    <edge source="58" target="1680">
      <data key="d1">True</data>
    </edge>
    <edge source="58" target="32">
      <data key="d1">True</data>
    </edge>
    <edge source="58" target="33">
      <data key="d1">False</data>
    </edge>
    <edge source="58" target="1033">
      <data key="d1">False</data>
    </edge>
    <edge source="58" target="1681">
      <data key="d1">False</data>
    </edge>
    <edge source="58" target="985">
      <data key="d1">False</data>
    </edge>
    <edge source="58" target="1682">
      <data key="d1">True</data>
    </edge>
    <edge source="58" target="237">
      <data key="d1">False</data>
    </edge>
    <edge source="58" target="700">
      <data key="d1">False</data>
    </edge>
    <edge source="58" target="60">
      <data key="d1">True</data>
    </edge>
    <edge source="58" target="1683">
      <data key="d1">False</data>
    </edge>
    <edge source="58" target="587">
      <data key="d1">True</data>
    </edge>
    <edge source="58" target="528">
      <data key="d1">True</data>
    </edge>
    <edge source="58" target="989">
      <data key="d1">False</data>
    </edge>
    <edge source="58" target="455">
      <data key="d1">True</data>
    </edge>
    <edge source="63" target="64">
      <data key="d1">False</data>
    </edge>
    <edge source="63" target="65">
      <data key="d1">False</data>
    </edge>
    <edge source="63" target="66">
      <data key="d1">True</data>
    </edge>
    <edge source="63" target="67">
      <data key="d1">False</data>
    </edge>
    <edge source="63" target="68">
      <data key="d1">True</data>
    </edge>
    <edge source="63" target="69">
      <data key="d1">False</data>
    </edge>
    <edge source="63" target="70">
      <data key="d1">False</data>
    </edge>
    <edge source="67" target="1159">
      <data key="d1">True</data>
    </edge>
    <edge source="67" target="19">
      <data key="d1">False</data>
    </edge>
    <edge source="67" target="1939">
      <data key="d1">False</data>
    </edge>
    <edge source="67" target="1942">
      <data key="d1">False</data>
    </edge>
    <edge source="67" target="52">
      <data key="d1">True</data>
    </edge>
    <edge source="67" target="1944">
      <data key="d1">True</data>
    </edge>
    <edge source="67" target="895">
      <data key="d1">True</data>
    </edge>
    <edge source="67" target="1017">
      <data key="d1">False</data>
    </edge>
    <edge source="67" target="71">
      <data key="d1">True</data>
    </edge>
    <edge source="67" target="1945">
      <data key="d1">False</data>
    </edge>
    <edge source="67" target="1250">
      <data key="d1">True</data>
    </edge>
    <edge source="67" target="1">
      <data key="d1">True</data>
    </edge>
    <edge source="67" target="7">
      <data key="d1">False</data>
    </edge>
    <edge source="67" target="1346">
      <data key="d1">False</data>
    </edge>
    <edge source="67" target="336">
      <data key="d1">False</data>
    </edge>
    <edge source="67" target="591">
      <data key="d1">True</data>
    </edge>
    <edge source="67" target="333">
      <data key="d1">False</data>
    </edge>
    <edge source="67" target="1946">
      <data key="d1">False</data>
    </edge>
    <edge source="67" target="1947">
      <data key="d1">True</data>
    </edge>
    <edge source="67" target="1948">
      <data key="d1">False</data>
    </edge>
    <edge source="67" target="752">
      <data key="d1">False</data>
    </edge>
    <edge source="67" target="54">
      <data key="d1">False</data>
    </edge>
    <edge source="67" target="760">
      <data key="d1">False</data>
    </edge>
    <edge source="67" target="358">
      <data key="d1">False</data>
    </edge>
    <edge source="67" target="1952">
      <data key="d1">False</data>
    </edge>
    <edge source="67" target="1954">
      <data key="d1">False</data>
    </edge>
    <edge source="67" target="64">
      <data key="d1">False</data>
    </edge>
    <edge source="67" target="1955">
      <data key="d1">False</data>
    </edge>
    <edge source="67" target="791">
      <data key="d1">False</data>
    </edge>
    <edge source="67" target="251">
      <data key="d1">False</data>
    </edge>
    <edge source="67" target="360">
      <data key="d1">False</data>
    </edge>
    <edge source="67" target="24">
      <data key="d1">False</data>
    </edge>
    <edge source="67" target="9">
      <data key="d1">False</data>
    </edge>
    <edge source="67" target="1956">
      <data key="d1">False</data>
    </edge>
    <edge source="67" target="1252">
      <data key="d1">False</data>
    </edge>
    <edge source="67" target="994">
      <data key="d1">False</data>
    </edge>
    <edge source="67" target="1909">
      <data key="d1">False</data>
    </edge>
    <edge source="67" target="1577">
      <data key="d1">False</data>
    </edge>
    <edge source="67" target="1133">
      <data key="d1">False</data>
    </edge>
    <edge source="67" target="1957">
      <data key="d1">False</data>
    </edge>
    <edge source="67" target="337">
      <data key="d1">False</data>
    </edge>
    <edge source="67" target="1960">
      <data key="d1">False</data>
    </edge>
    <edge source="67" target="1961">
      <data key="d1">False</data>
    </edge>
    <edge source="67" target="83">
      <data key="d1">False</data>
    </edge>
    <edge source="67" target="1021">
      <data key="d1">False</data>
    </edge>
    <edge source="67" target="2">
      <data key="d1">True</data>
    </edge>
    <edge source="67" target="1483">
      <data key="d1">False</data>
    </edge>
    <edge source="67" target="1962">
      <data key="d1">False</data>
    </edge>
    <edge source="67" target="307">
      <data key="d1">False</data>
    </edge>
    <edge source="67" target="204">
      <data key="d1">False</data>
    </edge>
    <edge source="67" target="536">
      <data key="d1">True</data>
    </edge>
    <edge source="67" target="1963">
      <data key="d1">True</data>
    </edge>
    <edge source="67" target="1965">
      <data key="d1">False</data>
    </edge>
    <edge source="67" target="497">
      <data key="d1">False</data>
    </edge>
    <edge source="67" target="10">
      <data key="d1">False</data>
    </edge>
    <edge source="67" target="334">
      <data key="d1">True</data>
    </edge>
    <edge source="67" target="1067">
      <data key="d1">False</data>
    </edge>
    <edge source="67" target="363">
      <data key="d1">False</data>
    </edge>
    <edge source="67" target="1578">
      <data key="d1">False</data>
    </edge>
    <edge source="67" target="1024">
      <data key="d1">False</data>
    </edge>
    <edge source="67" target="266">
      <data key="d1">False</data>
    </edge>
    <edge source="67" target="463">
      <data key="d1">False</data>
    </edge>
    <edge source="67" target="598">
      <data key="d1">False</data>
    </edge>
    <edge source="67" target="364">
      <data key="d1">True</data>
    </edge>
    <edge source="67" target="1970">
      <data key="d1">False</data>
    </edge>
    <edge source="67" target="93">
      <data key="d1">False</data>
    </edge>
    <edge source="67" target="289">
      <data key="d1">True</data>
    </edge>
    <edge source="67" target="761">
      <data key="d1">True</data>
    </edge>
    <edge source="67" target="1972">
      <data key="d1">False</data>
    </edge>
    <edge source="67" target="228">
      <data key="d1">False</data>
    </edge>
    <edge source="67" target="229">
      <data key="d1">False</data>
    </edge>
    <edge source="67" target="1974">
      <data key="d1">False</data>
    </edge>
    <edge source="67" target="1138">
      <data key="d1">False</data>
    </edge>
    <edge source="67" target="1975">
      <data key="d1">False</data>
    </edge>
    <edge source="67" target="100">
      <data key="d1">False</data>
    </edge>
    <edge source="67" target="1232">
      <data key="d1">False</data>
    </edge>
    <edge source="67" target="1280">
      <data key="d1">False</data>
    </edge>
    <edge source="67" target="982">
      <data key="d1">False</data>
    </edge>
    <edge source="67" target="1976">
      <data key="d1">True</data>
    </edge>
    <edge source="67" target="442">
      <data key="d1">False</data>
    </edge>
    <edge source="67" target="1418">
      <data key="d1">False</data>
    </edge>
    <edge source="67" target="659">
      <data key="d1">True</data>
    </edge>
    <edge source="67" target="906">
      <data key="d1">False</data>
    </edge>
    <edge source="67" target="908">
      <data key="d1">False</data>
    </edge>
    <edge source="67" target="475">
      <data key="d1">False</data>
    </edge>
    <edge source="67" target="372">
      <data key="d1">False</data>
    </edge>
    <edge source="67" target="231">
      <data key="d1">False</data>
    </edge>
    <edge source="67" target="232">
      <data key="d1">False</data>
    </edge>
    <edge source="67" target="210">
      <data key="d1">False</data>
    </edge>
    <edge source="67" target="1584">
      <data key="d1">False</data>
    </edge>
    <edge source="67" target="983">
      <data key="d1">False</data>
    </edge>
    <edge source="67" target="1978">
      <data key="d1">False</data>
    </edge>
    <edge source="67" target="1387">
      <data key="d1">False</data>
    </edge>
    <edge source="67" target="1141">
      <data key="d1">True</data>
    </edge>
    <edge source="67" target="32">
      <data key="d1">False</data>
    </edge>
    <edge source="67" target="1979">
      <data key="d1">False</data>
    </edge>
    <edge source="67" target="326">
      <data key="d1">False</data>
    </edge>
    <edge source="67" target="525">
      <data key="d1">False</data>
    </edge>
    <edge source="67" target="33">
      <data key="d1">False</data>
    </edge>
    <edge source="67" target="565">
      <data key="d1">False</data>
    </edge>
    <edge source="67" target="342">
      <data key="d1">False</data>
    </edge>
    <edge source="67" target="276">
      <data key="d1">False</data>
    </edge>
    <edge source="67" target="1032">
      <data key="d1">False</data>
    </edge>
    <edge source="67" target="1981">
      <data key="d1">False</data>
    </edge>
    <edge source="67" target="1982">
      <data key="d1">False</data>
    </edge>
    <edge source="67" target="1983">
      <data key="d1">False</data>
    </edge>
    <edge source="67" target="1694">
      <data key="d1">True</data>
    </edge>
    <edge source="67" target="1630">
      <data key="d1">False</data>
    </edge>
    <edge source="67" target="324">
      <data key="d1">False</data>
    </edge>
    <edge source="67" target="574">
      <data key="d1">False</data>
    </edge>
    <edge source="67" target="716">
      <data key="d1">False</data>
    </edge>
    <edge source="67" target="237">
      <data key="d1">False</data>
    </edge>
    <edge source="67" target="567">
      <data key="d1">False</data>
    </edge>
    <edge source="67" target="214">
      <data key="d1">False</data>
    </edge>
    <edge source="67" target="577">
      <data key="d1">False</data>
    </edge>
    <edge source="67" target="1611">
      <data key="d1">False</data>
    </edge>
    <edge source="67" target="1726">
      <data key="d1">False</data>
    </edge>
    <edge source="67" target="1988">
      <data key="d1">False</data>
    </edge>
    <edge source="67" target="613">
      <data key="d1">False</data>
    </edge>
    <edge source="67" target="1989">
      <data key="d1">False</data>
    </edge>
    <edge source="67" target="59">
      <data key="d1">False</data>
    </edge>
    <edge source="67" target="238">
      <data key="d1">False</data>
    </edge>
    <edge source="67" target="837">
      <data key="d1">False</data>
    </edge>
    <edge source="67" target="1635">
      <data key="d1">False</data>
    </edge>
    <edge source="67" target="1991">
      <data key="d1">False</data>
    </edge>
    <edge source="67" target="840">
      <data key="d1">True</data>
    </edge>
    <edge source="67" target="242">
      <data key="d1">False</data>
    </edge>
    <edge source="67" target="217">
      <data key="d1">False</data>
    </edge>
    <edge source="67" target="1995">
      <data key="d1">False</data>
    </edge>
    <edge source="67" target="1398">
      <data key="d1">False</data>
    </edge>
    <edge source="67" target="1998">
      <data key="d1">False</data>
    </edge>
    <edge source="67" target="131">
      <data key="d1">False</data>
    </edge>
    <edge source="67" target="1394">
      <data key="d1">False</data>
    </edge>
    <edge source="67" target="625">
      <data key="d1">False</data>
    </edge>
    <edge source="67" target="61">
      <data key="d1">False</data>
    </edge>
    <edge source="67" target="1081">
      <data key="d1">False</data>
    </edge>
    <edge source="67" target="2001">
      <data key="d1">True</data>
    </edge>
    <edge source="67" target="2002">
      <data key="d1">False</data>
    </edge>
    <edge source="67" target="2003">
      <data key="d1">False</data>
    </edge>
    <edge source="67" target="2004">
      <data key="d1">False</data>
    </edge>
    <edge source="67" target="2005">
      <data key="d1">False</data>
    </edge>
    <edge source="67" target="259">
      <data key="d1">False</data>
    </edge>
    <edge source="67" target="2006">
      <data key="d1">True</data>
    </edge>
    <edge source="67" target="2007">
      <data key="d1">False</data>
    </edge>
    <edge source="67" target="183">
      <data key="d1">False</data>
    </edge>
    <edge source="67" target="2009">
      <data key="d1">False</data>
    </edge>
    <edge source="67" target="630">
      <data key="d1">False</data>
    </edge>
    <edge source="67" target="742">
      <data key="d1">False</data>
    </edge>
    <edge source="67" target="2010">
      <data key="d1">False</data>
    </edge>
    <edge source="67" target="2011">
      <data key="d1">False</data>
    </edge>
    <edge source="67" target="744">
      <data key="d1">False</data>
    </edge>
    <edge source="67" target="44">
      <data key="d1">False</data>
    </edge>
    <edge source="67" target="451">
      <data key="d1">False</data>
    </edge>
    <edge source="67" target="989">
      <data key="d1">True</data>
    </edge>
    <edge source="67" target="199">
      <data key="d1">True</data>
    </edge>
    <edge source="67" target="1432">
      <data key="d1">False</data>
    </edge>
    <edge source="67" target="2012">
      <data key="d1">False</data>
    </edge>
    <edge source="67" target="246">
      <data key="d1">False</data>
    </edge>
    <edge source="67" target="2013">
      <data key="d1">False</data>
    </edge>
    <edge source="67" target="284">
      <data key="d1">False</data>
    </edge>
    <edge source="67" target="2014">
      <data key="d1">False</data>
    </edge>
    <edge source="67" target="931">
      <data key="d1">False</data>
    </edge>
    <edge source="67" target="2018">
      <data key="d1">False</data>
    </edge>
    <edge source="67" target="2023">
      <data key="d1">False</data>
    </edge>
    <edge source="67" target="990">
      <data key="d1">False</data>
    </edge>
    <edge source="67" target="151">
      <data key="d1">False</data>
    </edge>
    <edge source="67" target="155">
      <data key="d1">False</data>
    </edge>
    <edge source="67" target="991">
      <data key="d1">True</data>
    </edge>
    <edge source="69" target="1159">
      <data key="d1">True</data>
    </edge>
    <edge source="69" target="434">
      <data key="d1">False</data>
    </edge>
    <edge source="69" target="19">
      <data key="d1">False</data>
    </edge>
    <edge source="69" target="1939">
      <data key="d1">False</data>
    </edge>
    <edge source="69" target="1942">
      <data key="d1">False</data>
    </edge>
    <edge source="69" target="52">
      <data key="d1">True</data>
    </edge>
    <edge source="69" target="1944">
      <data key="d1">True</data>
    </edge>
    <edge source="69" target="895">
      <data key="d1">True</data>
    </edge>
    <edge source="69" target="1017">
      <data key="d1">False</data>
    </edge>
    <edge source="69" target="71">
      <data key="d1">True</data>
    </edge>
    <edge source="69" target="1250">
      <data key="d1">True</data>
    </edge>
    <edge source="69" target="2087">
      <data key="d1">False</data>
    </edge>
    <edge source="69" target="1">
      <data key="d1">True</data>
    </edge>
    <edge source="69" target="7">
      <data key="d1">False</data>
    </edge>
    <edge source="69" target="1346">
      <data key="d1">False</data>
    </edge>
    <edge source="69" target="336">
      <data key="d1">False</data>
    </edge>
    <edge source="69" target="591">
      <data key="d1">True</data>
    </edge>
    <edge source="69" target="333">
      <data key="d1">False</data>
    </edge>
    <edge source="69" target="1946">
      <data key="d1">False</data>
    </edge>
    <edge source="69" target="1947">
      <data key="d1">True</data>
    </edge>
    <edge source="69" target="1948">
      <data key="d1">False</data>
    </edge>
    <edge source="69" target="752">
      <data key="d1">False</data>
    </edge>
    <edge source="69" target="54">
      <data key="d1">False</data>
    </edge>
    <edge source="69" target="760">
      <data key="d1">False</data>
    </edge>
    <edge source="69" target="358">
      <data key="d1">False</data>
    </edge>
    <edge source="69" target="1952">
      <data key="d1">False</data>
    </edge>
    <edge source="69" target="64">
      <data key="d1">False</data>
    </edge>
    <edge source="69" target="524">
      <data key="d1">False</data>
    </edge>
    <edge source="69" target="1955">
      <data key="d1">False</data>
    </edge>
    <edge source="69" target="791">
      <data key="d1">False</data>
    </edge>
    <edge source="69" target="251">
      <data key="d1">False</data>
    </edge>
    <edge source="69" target="360">
      <data key="d1">False</data>
    </edge>
    <edge source="69" target="24">
      <data key="d1">False</data>
    </edge>
    <edge source="69" target="9">
      <data key="d1">False</data>
    </edge>
    <edge source="69" target="1956">
      <data key="d1">False</data>
    </edge>
    <edge source="69" target="1252">
      <data key="d1">False</data>
    </edge>
    <edge source="69" target="994">
      <data key="d1">False</data>
    </edge>
    <edge source="69" target="1577">
      <data key="d1">False</data>
    </edge>
    <edge source="69" target="1957">
      <data key="d1">False</data>
    </edge>
    <edge source="69" target="337">
      <data key="d1">False</data>
    </edge>
    <edge source="69" target="1960">
      <data key="d1">False</data>
    </edge>
    <edge source="69" target="1961">
      <data key="d1">False</data>
    </edge>
    <edge source="69" target="83">
      <data key="d1">False</data>
    </edge>
    <edge source="69" target="1021">
      <data key="d1">False</data>
    </edge>
    <edge source="69" target="86">
      <data key="d1">False</data>
    </edge>
    <edge source="69" target="1483">
      <data key="d1">False</data>
    </edge>
    <edge source="69" target="1962">
      <data key="d1">False</data>
    </edge>
    <edge source="69" target="307">
      <data key="d1">False</data>
    </edge>
    <edge source="69" target="204">
      <data key="d1">False</data>
    </edge>
    <edge source="69" target="536">
      <data key="d1">True</data>
    </edge>
    <edge source="69" target="1963">
      <data key="d1">True</data>
    </edge>
    <edge source="69" target="1965">
      <data key="d1">False</data>
    </edge>
    <edge source="69" target="497">
      <data key="d1">False</data>
    </edge>
    <edge source="69" target="10">
      <data key="d1">False</data>
    </edge>
    <edge source="69" target="1067">
      <data key="d1">False</data>
    </edge>
    <edge source="69" target="363">
      <data key="d1">False</data>
    </edge>
    <edge source="69" target="1578">
      <data key="d1">False</data>
    </edge>
    <edge source="69" target="1024">
      <data key="d1">False</data>
    </edge>
    <edge source="69" target="266">
      <data key="d1">False</data>
    </edge>
    <edge source="69" target="463">
      <data key="d1">False</data>
    </edge>
    <edge source="69" target="598">
      <data key="d1">False</data>
    </edge>
    <edge source="69" target="364">
      <data key="d1">True</data>
    </edge>
    <edge source="69" target="1970">
      <data key="d1">False</data>
    </edge>
    <edge source="69" target="93">
      <data key="d1">False</data>
    </edge>
    <edge source="69" target="289">
      <data key="d1">True</data>
    </edge>
    <edge source="69" target="993">
      <data key="d1">False</data>
    </edge>
    <edge source="69" target="761">
      <data key="d1">True</data>
    </edge>
    <edge source="69" target="1972">
      <data key="d1">False</data>
    </edge>
    <edge source="69" target="228">
      <data key="d1">False</data>
    </edge>
    <edge source="69" target="229">
      <data key="d1">False</data>
    </edge>
    <edge source="69" target="1974">
      <data key="d1">False</data>
    </edge>
    <edge source="69" target="1138">
      <data key="d1">False</data>
    </edge>
    <edge source="69" target="1975">
      <data key="d1">False</data>
    </edge>
    <edge source="69" target="100">
      <data key="d1">False</data>
    </edge>
    <edge source="69" target="1232">
      <data key="d1">False</data>
    </edge>
    <edge source="69" target="1280">
      <data key="d1">False</data>
    </edge>
    <edge source="69" target="982">
      <data key="d1">False</data>
    </edge>
    <edge source="69" target="1976">
      <data key="d1">True</data>
    </edge>
    <edge source="69" target="2270">
      <data key="d1">True</data>
    </edge>
    <edge source="69" target="442">
      <data key="d1">False</data>
    </edge>
    <edge source="69" target="1331">
      <data key="d1">False</data>
    </edge>
    <edge source="69" target="1418">
      <data key="d1">False</data>
    </edge>
    <edge source="69" target="549">
      <data key="d1">False</data>
    </edge>
    <edge source="69" target="906">
      <data key="d1">False</data>
    </edge>
    <edge source="69" target="907">
      <data key="d1">False</data>
    </edge>
    <edge source="69" target="908">
      <data key="d1">False</data>
    </edge>
    <edge source="69" target="475">
      <data key="d1">False</data>
    </edge>
    <edge source="69" target="372">
      <data key="d1">False</data>
    </edge>
    <edge source="69" target="231">
      <data key="d1">False</data>
    </edge>
    <edge source="69" target="232">
      <data key="d1">False</data>
    </edge>
    <edge source="69" target="210">
      <data key="d1">False</data>
    </edge>
    <edge source="69" target="1584">
      <data key="d1">False</data>
    </edge>
    <edge source="69" target="983">
      <data key="d1">False</data>
    </edge>
    <edge source="69" target="1978">
      <data key="d1">False</data>
    </edge>
    <edge source="69" target="1387">
      <data key="d1">False</data>
    </edge>
    <edge source="69" target="1141">
      <data key="d1">True</data>
    </edge>
    <edge source="69" target="32">
      <data key="d1">False</data>
    </edge>
    <edge source="69" target="1979">
      <data key="d1">False</data>
    </edge>
    <edge source="69" target="326">
      <data key="d1">False</data>
    </edge>
    <edge source="69" target="525">
      <data key="d1">False</data>
    </edge>
    <edge source="69" target="33">
      <data key="d1">False</data>
    </edge>
    <edge source="69" target="565">
      <data key="d1">False</data>
    </edge>
    <edge source="69" target="342">
      <data key="d1">False</data>
    </edge>
    <edge source="69" target="276">
      <data key="d1">False</data>
    </edge>
    <edge source="69" target="1032">
      <data key="d1">False</data>
    </edge>
    <edge source="69" target="3">
      <data key="d1">True</data>
    </edge>
    <edge source="69" target="1981">
      <data key="d1">False</data>
    </edge>
    <edge source="69" target="1982">
      <data key="d1">False</data>
    </edge>
    <edge source="69" target="1983">
      <data key="d1">False</data>
    </edge>
    <edge source="69" target="1694">
      <data key="d1">True</data>
    </edge>
    <edge source="69" target="1630">
      <data key="d1">False</data>
    </edge>
    <edge source="69" target="324">
      <data key="d1">False</data>
    </edge>
    <edge source="69" target="1632">
      <data key="d1">False</data>
    </edge>
    <edge source="69" target="574">
      <data key="d1">False</data>
    </edge>
    <edge source="69" target="716">
      <data key="d1">False</data>
    </edge>
    <edge source="69" target="237">
      <data key="d1">False</data>
    </edge>
    <edge source="69" target="567">
      <data key="d1">False</data>
    </edge>
    <edge source="69" target="214">
      <data key="d1">False</data>
    </edge>
    <edge source="69" target="577">
      <data key="d1">False</data>
    </edge>
    <edge source="69" target="1611">
      <data key="d1">False</data>
    </edge>
    <edge source="69" target="67">
      <data key="d1">False</data>
    </edge>
    <edge source="69" target="1726">
      <data key="d1">False</data>
    </edge>
    <edge source="69" target="613">
      <data key="d1">False</data>
    </edge>
    <edge source="69" target="1989">
      <data key="d1">False</data>
    </edge>
    <edge source="69" target="59">
      <data key="d1">False</data>
    </edge>
    <edge source="69" target="238">
      <data key="d1">False</data>
    </edge>
    <edge source="69" target="837">
      <data key="d1">False</data>
    </edge>
    <edge source="69" target="1635">
      <data key="d1">False</data>
    </edge>
    <edge source="69" target="1991">
      <data key="d1">False</data>
    </edge>
    <edge source="69" target="511">
      <data key="d1">False</data>
    </edge>
    <edge source="69" target="240">
      <data key="d1">True</data>
    </edge>
    <edge source="69" target="840">
      <data key="d1">True</data>
    </edge>
    <edge source="69" target="1038">
      <data key="d1">True</data>
    </edge>
    <edge source="69" target="242">
      <data key="d1">False</data>
    </edge>
    <edge source="69" target="217">
      <data key="d1">False</data>
    </edge>
    <edge source="69" target="1995">
      <data key="d1">False</data>
    </edge>
    <edge source="69" target="721">
      <data key="d1">True</data>
    </edge>
    <edge source="69" target="1398">
      <data key="d1">False</data>
    </edge>
    <edge source="69" target="1998">
      <data key="d1">False</data>
    </edge>
    <edge source="69" target="131">
      <data key="d1">False</data>
    </edge>
    <edge source="69" target="625">
      <data key="d1">False</data>
    </edge>
    <edge source="69" target="61">
      <data key="d1">False</data>
    </edge>
    <edge source="69" target="1081">
      <data key="d1">False</data>
    </edge>
    <edge source="69" target="2001">
      <data key="d1">True</data>
    </edge>
    <edge source="69" target="2002">
      <data key="d1">False</data>
    </edge>
    <edge source="69" target="2003">
      <data key="d1">False</data>
    </edge>
    <edge source="69" target="2004">
      <data key="d1">False</data>
    </edge>
    <edge source="69" target="516">
      <data key="d1">False</data>
    </edge>
    <edge source="69" target="2005">
      <data key="d1">False</data>
    </edge>
    <edge source="69" target="259">
      <data key="d1">False</data>
    </edge>
    <edge source="69" target="2006">
      <data key="d1">True</data>
    </edge>
    <edge source="69" target="2007">
      <data key="d1">False</data>
    </edge>
    <edge source="69" target="183">
      <data key="d1">False</data>
    </edge>
    <edge source="69" target="282">
      <data key="d1">False</data>
    </edge>
    <edge source="69" target="2009">
      <data key="d1">False</data>
    </edge>
    <edge source="69" target="630">
      <data key="d1">False</data>
    </edge>
    <edge source="69" target="742">
      <data key="d1">False</data>
    </edge>
    <edge source="69" target="2010">
      <data key="d1">False</data>
    </edge>
    <edge source="69" target="139">
      <data key="d1">False</data>
    </edge>
    <edge source="69" target="2011">
      <data key="d1">False</data>
    </edge>
    <edge source="69" target="744">
      <data key="d1">False</data>
    </edge>
    <edge source="69" target="44">
      <data key="d1">False</data>
    </edge>
    <edge source="69" target="451">
      <data key="d1">False</data>
    </edge>
    <edge source="69" target="989">
      <data key="d1">True</data>
    </edge>
    <edge source="69" target="199">
      <data key="d1">True</data>
    </edge>
    <edge source="69" target="1432">
      <data key="d1">False</data>
    </edge>
    <edge source="69" target="2012">
      <data key="d1">False</data>
    </edge>
    <edge source="69" target="1086">
      <data key="d1">False</data>
    </edge>
    <edge source="69" target="246">
      <data key="d1">False</data>
    </edge>
    <edge source="69" target="2013">
      <data key="d1">False</data>
    </edge>
    <edge source="69" target="284">
      <data key="d1">False</data>
    </edge>
    <edge source="69" target="2014">
      <data key="d1">False</data>
    </edge>
    <edge source="69" target="931">
      <data key="d1">False</data>
    </edge>
    <edge source="69" target="2018">
      <data key="d1">False</data>
    </edge>
    <edge source="69" target="285">
      <data key="d1">True</data>
    </edge>
    <edge source="69" target="1121">
      <data key="d1">False</data>
    </edge>
    <edge source="69" target="2023">
      <data key="d1">False</data>
    </edge>
    <edge source="69" target="990">
      <data key="d1">False</data>
    </edge>
    <edge source="69" target="151">
      <data key="d1">False</data>
    </edge>
    <edge source="69" target="155">
      <data key="d1">False</data>
    </edge>
    <edge source="69" target="991">
      <data key="d1">True</data>
    </edge>
    <edge source="71" target="72">
      <data key="d1">False</data>
    </edge>
    <edge source="71" target="73">
      <data key="d1">True</data>
    </edge>
    <edge source="71" target="75">
      <data key="d1">False</data>
    </edge>
    <edge source="71" target="76">
      <data key="d1">False</data>
    </edge>
    <edge source="71" target="79">
      <data key="d1">True</data>
    </edge>
    <edge source="71" target="80">
      <data key="d1">True</data>
    </edge>
    <edge source="71" target="81">
      <data key="d1">False</data>
    </edge>
    <edge source="71" target="82">
      <data key="d1">False</data>
    </edge>
    <edge source="71" target="83">
      <data key="d1">True</data>
    </edge>
    <edge source="71" target="85">
      <data key="d1">False</data>
    </edge>
    <edge source="71" target="87">
      <data key="d1">True</data>
    </edge>
    <edge source="71" target="88">
      <data key="d1">True</data>
    </edge>
    <edge source="71" target="91">
      <data key="d1">False</data>
    </edge>
    <edge source="71" target="92">
      <data key="d1">True</data>
    </edge>
    <edge source="71" target="93">
      <data key="d1">False</data>
    </edge>
    <edge source="71" target="95">
      <data key="d1">False</data>
    </edge>
    <edge source="71" target="96">
      <data key="d1">False</data>
    </edge>
    <edge source="71" target="97">
      <data key="d1">False</data>
    </edge>
    <edge source="71" target="98">
      <data key="d1">False</data>
    </edge>
    <edge source="71" target="106">
      <data key="d1">False</data>
    </edge>
    <edge source="71" target="108">
      <data key="d1">False</data>
    </edge>
    <edge source="71" target="12">
      <data key="d1">False</data>
    </edge>
    <edge source="71" target="110">
      <data key="d1">False</data>
    </edge>
    <edge source="71" target="111">
      <data key="d1">False</data>
    </edge>
    <edge source="71" target="3">
      <data key="d1">False</data>
    </edge>
    <edge source="71" target="118">
      <data key="d1">True</data>
    </edge>
    <edge source="71" target="119">
      <data key="d1">False</data>
    </edge>
    <edge source="71" target="67">
      <data key="d1">True</data>
    </edge>
    <edge source="71" target="121">
      <data key="d1">False</data>
    </edge>
    <edge source="71" target="123">
      <data key="d1">True</data>
    </edge>
    <edge source="71" target="124">
      <data key="d1">False</data>
    </edge>
    <edge source="71" target="131">
      <data key="d1">False</data>
    </edge>
    <edge source="71" target="61">
      <data key="d1">True</data>
    </edge>
    <edge source="71" target="69">
      <data key="d1">True</data>
    </edge>
    <edge source="71" target="133">
      <data key="d1">True</data>
    </edge>
    <edge source="71" target="134">
      <data key="d1">True</data>
    </edge>
    <edge source="71" target="135">
      <data key="d1">True</data>
    </edge>
    <edge source="71" target="141">
      <data key="d1">False</data>
    </edge>
    <edge source="71" target="142">
      <data key="d1">False</data>
    </edge>
    <edge source="71" target="143">
      <data key="d1">False</data>
    </edge>
    <edge source="71" target="144">
      <data key="d1">False</data>
    </edge>
    <edge source="71" target="146">
      <data key="d1">True</data>
    </edge>
    <edge source="71" target="147">
      <data key="d1">True</data>
    </edge>
    <edge source="71" target="148">
      <data key="d1">True</data>
    </edge>
    <edge source="71" target="151">
      <data key="d1">False</data>
    </edge>
    <edge source="71" target="152">
      <data key="d1">True</data>
    </edge>
    <edge source="71" target="153">
      <data key="d1">True</data>
    </edge>
    <edge source="71" target="154">
      <data key="d1">False</data>
    </edge>
    <edge source="71" target="155">
      <data key="d1">True</data>
    </edge>
    <edge source="80" target="24">
      <data key="d1">True</data>
    </edge>
    <edge source="80" target="412">
      <data key="d1">True</data>
    </edge>
    <edge source="80" target="3">
      <data key="d1">True</data>
    </edge>
    <edge source="80" target="413">
      <data key="d1">False</data>
    </edge>
    <edge source="91" target="24">
      <data key="d1">False</data>
    </edge>
    <edge source="91" target="713">
      <data key="d1">False</data>
    </edge>
    <edge source="91" target="12">
      <data key="d1">False</data>
    </edge>
    <edge source="91" target="716">
      <data key="d1">False</data>
    </edge>
    <edge source="91" target="717">
      <data key="d1">False</data>
    </edge>
    <edge source="91" target="4">
      <data key="d1">False</data>
    </edge>
    <edge source="91" target="720">
      <data key="d1">False</data>
    </edge>
    <edge source="91" target="348">
      <data key="d1">True</data>
    </edge>
    <edge source="91" target="722">
      <data key="d1">False</data>
    </edge>
    <edge source="91" target="152">
      <data key="d1">False</data>
    </edge>
    <edge source="94" target="30">
      <data key="d1">False</data>
    </edge>
    <edge source="95" target="654">
      <data key="d1">False</data>
    </edge>
    <edge source="95" target="22">
      <data key="d1">False</data>
    </edge>
    <edge source="95" target="23">
      <data key="d1">False</data>
    </edge>
    <edge source="95" target="167">
      <data key="d1">False</data>
    </edge>
    <edge source="95" target="2">
      <data key="d1">False</data>
    </edge>
    <edge source="95" target="981">
      <data key="d1">False</data>
    </edge>
    <edge source="95" target="727">
      <data key="d1">True</data>
    </edge>
    <edge source="95" target="56">
      <data key="d1">False</data>
    </edge>
    <edge source="95" target="966">
      <data key="d1">False</data>
    </edge>
    <edge source="95" target="171">
      <data key="d1">False</data>
    </edge>
    <edge source="95" target="982">
      <data key="d1">False</data>
    </edge>
    <edge source="95" target="657">
      <data key="d1">False</data>
    </edge>
    <edge source="95" target="232">
      <data key="d1">False</data>
    </edge>
    <edge source="95" target="109">
      <data key="d1">False</data>
    </edge>
    <edge source="95" target="983">
      <data key="d1">False</data>
    </edge>
    <edge source="95" target="984">
      <data key="d1">False</data>
    </edge>
    <edge source="95" target="985">
      <data key="d1">True</data>
    </edge>
    <edge source="95" target="567">
      <data key="d1">False</data>
    </edge>
    <edge source="95" target="4">
      <data key="d1">True</data>
    </edge>
    <edge source="95" target="295">
      <data key="d1">False</data>
    </edge>
    <edge source="95" target="986">
      <data key="d1">True</data>
    </edge>
    <edge source="95" target="36">
      <data key="d1">True</data>
    </edge>
    <edge source="95" target="61">
      <data key="d1">False</data>
    </edge>
    <edge source="95" target="988">
      <data key="d1">False</data>
    </edge>
    <edge source="95" target="989">
      <data key="d1">True</data>
    </edge>
    <edge source="95" target="861">
      <data key="d1">False</data>
    </edge>
    <edge source="95" target="663">
      <data key="d1">False</data>
    </edge>
    <edge source="95" target="990">
      <data key="d1">False</data>
    </edge>
    <edge source="95" target="151">
      <data key="d1">False</data>
    </edge>
    <edge source="95" target="708">
      <data key="d1">False</data>
    </edge>
    <edge source="102" target="1159">
      <data key="d1">True</data>
    </edge>
    <edge source="102" target="1161">
      <data key="d1">False</data>
    </edge>
    <edge source="102" target="7">
      <data key="d1">True</data>
    </edge>
    <edge source="102" target="204">
      <data key="d1">True</data>
    </edge>
    <edge source="102" target="1163">
      <data key="d1">False</data>
    </edge>
    <edge source="102" target="1164">
      <data key="d1">False</data>
    </edge>
    <edge source="102" target="611">
      <data key="d1">False</data>
    </edge>
    <edge source="102" target="1166">
      <data key="d1">True</data>
    </edge>
    <edge source="102" target="486">
      <data key="d1">True</data>
    </edge>
    <edge source="102" target="1167">
      <data key="d1">False</data>
    </edge>
    <edge source="102" target="454">
      <data key="d1">False</data>
    </edge>
    <edge source="107" target="475">
      <data key="d1">True</data>
    </edge>
    <edge source="107" target="4">
      <data key="d1">True</data>
    </edge>
    <edge source="107" target="708">
      <data key="d1">False</data>
    </edge>
    <edge source="112" target="54">
      <data key="d1">False</data>
    </edge>
    <edge source="112" target="360">
      <data key="d1">False</data>
    </edge>
    <edge source="112" target="24">
      <data key="d1">False</data>
    </edge>
    <edge source="112" target="598">
      <data key="d1">False</data>
    </edge>
    <edge source="112" target="1686">
      <data key="d1">False</data>
    </edge>
    <edge source="112" target="1071">
      <data key="d1">False</data>
    </edge>
    <edge source="112" target="174">
      <data key="d1">False</data>
    </edge>
    <edge source="112" target="1419">
      <data key="d1">False</data>
    </edge>
    <edge source="112" target="567">
      <data key="d1">False</data>
    </edge>
    <edge source="112" target="1688">
      <data key="d1">False</data>
    </edge>
    <edge source="116" target="788">
      <data key="d1">False</data>
    </edge>
    <edge source="116" target="1306">
      <data key="d1">False</data>
    </edge>
    <edge source="121" target="1878">
      <data key="d1">False</data>
    </edge>
    <edge source="121" target="71">
      <data key="d1">True</data>
    </edge>
    <edge source="121" target="24">
      <data key="d1">True</data>
    </edge>
    <edge source="121" target="30">
      <data key="d1">True</data>
    </edge>
    <edge source="121" target="108">
      <data key="d1">True</data>
    </edge>
    <edge source="133" target="1018">
      <data key="d1">False</data>
    </edge>
    <edge source="133" target="594">
      <data key="d1">True</data>
    </edge>
    <edge source="133" target="2286">
      <data key="d1">True</data>
    </edge>
    <edge source="133" target="2287">
      <data key="d1">True</data>
    </edge>
    <edge source="133" target="2289">
      <data key="d1">True</data>
    </edge>
    <edge source="133" target="2292">
      <data key="d1">True</data>
    </edge>
    <edge source="133" target="2293">
      <data key="d1">False</data>
    </edge>
    <edge source="133" target="1977">
      <data key="d1">True</data>
    </edge>
    <edge source="133" target="2294">
      <data key="d1">True</data>
    </edge>
    <edge source="133" target="2295">
      <data key="d1">True</data>
    </edge>
    <edge source="133" target="2296">
      <data key="d1">True</data>
    </edge>
    <edge source="133" target="1647">
      <data key="d1">True</data>
    </edge>
    <edge source="133" target="2297">
      <data key="d1">True</data>
    </edge>
    <edge source="133" target="1636">
      <data key="d1">True</data>
    </edge>
    <edge source="133" target="258">
      <data key="d1">True</data>
    </edge>
    <edge source="133" target="386">
      <data key="d1">True</data>
    </edge>
    <edge source="133" target="2299">
      <data key="d1">True</data>
    </edge>
    <edge source="133" target="2300">
      <data key="d1">False</data>
    </edge>
    <edge source="133" target="1434">
      <data key="d1">True</data>
    </edge>
    <edge source="139" target="7">
      <data key="d1">True</data>
    </edge>
    <edge source="139" target="30">
      <data key="d1">False</data>
    </edge>
    <edge source="139" target="1243">
      <data key="d1">True</data>
    </edge>
    <edge source="139" target="33">
      <data key="d1">True</data>
    </edge>
    <edge source="139" target="2635">
      <data key="d1">False</data>
    </edge>
    <edge source="139" target="611">
      <data key="d1">True</data>
    </edge>
    <edge source="140" target="54">
      <data key="d1">False</data>
    </edge>
    <edge source="140" target="2650">
      <data key="d1">True</data>
    </edge>
    <edge source="140" target="722">
      <data key="d1">False</data>
    </edge>
    <edge source="145" target="419">
      <data key="d1">True</data>
    </edge>
    <edge source="156" target="157">
      <data key="d1">False</data>
    </edge>
    <edge source="158" target="2222">
      <data key="d1">False</data>
    </edge>
    <edge source="158" target="224">
      <data key="d1">False</data>
    </edge>
    <edge source="158" target="1186">
      <data key="d1">False</data>
    </edge>
    <edge source="158" target="9">
      <data key="d1">False</data>
    </edge>
    <edge source="158" target="2">
      <data key="d1">False</data>
    </edge>
    <edge source="158" target="600">
      <data key="d1">True</data>
    </edge>
    <edge source="158" target="739">
      <data key="d1">True</data>
    </edge>
    <edge source="158" target="1232">
      <data key="d1">False</data>
    </edge>
    <edge source="158" target="369">
      <data key="d1">False</data>
    </edge>
    <edge source="158" target="567">
      <data key="d1">True</data>
    </edge>
    <edge source="158" target="1081">
      <data key="d1">False</data>
    </edge>
    <edge source="158" target="183">
      <data key="d1">False</data>
    </edge>
    <edge source="158" target="1150">
      <data key="d1">True</data>
    </edge>
    <edge source="158" target="353">
      <data key="d1">True</data>
    </edge>
    <edge source="158" target="198">
      <data key="d1">True</data>
    </edge>
    <edge source="158" target="1086">
      <data key="d1">False</data>
    </edge>
    <edge source="158" target="455">
      <data key="d1">False</data>
    </edge>
    <edge source="159" target="157">
      <data key="d1">False</data>
    </edge>
    <edge source="160" target="164">
      <data key="d1">False</data>
    </edge>
    <edge source="163" target="434">
      <data key="d1">False</data>
    </edge>
    <edge source="163" target="786">
      <data key="d1">False</data>
    </edge>
    <edge source="163" target="71">
      <data key="d1">False</data>
    </edge>
    <edge source="163" target="787">
      <data key="d1">False</data>
    </edge>
    <edge source="163" target="262">
      <data key="d1">False</data>
    </edge>
    <edge source="163" target="305">
      <data key="d1">False</data>
    </edge>
    <edge source="163" target="788">
      <data key="d1">False</data>
    </edge>
    <edge source="163" target="691">
      <data key="d1">False</data>
    </edge>
    <edge source="163" target="7">
      <data key="d1">False</data>
    </edge>
    <edge source="163" target="54">
      <data key="d1">False</data>
    </edge>
    <edge source="163" target="22">
      <data key="d1">True</data>
    </edge>
    <edge source="163" target="790">
      <data key="d1">False</data>
    </edge>
    <edge source="163" target="24">
      <data key="d1">False</data>
    </edge>
    <edge source="163" target="167">
      <data key="d1">False</data>
    </edge>
    <edge source="163" target="792">
      <data key="d1">False</data>
    </edge>
    <edge source="163" target="794">
      <data key="d1">False</data>
    </edge>
    <edge source="163" target="161">
      <data key="d1">False</data>
    </edge>
    <edge source="163" target="2">
      <data key="d1">False</data>
    </edge>
    <edge source="163" target="741">
      <data key="d1">False</data>
    </edge>
    <edge source="163" target="796">
      <data key="d1">False</data>
    </edge>
    <edge source="163" target="724">
      <data key="d1">False</data>
    </edge>
    <edge source="163" target="798">
      <data key="d1">False</data>
    </edge>
    <edge source="163" target="799">
      <data key="d1">False</data>
    </edge>
    <edge source="163" target="800">
      <data key="d1">False</data>
    </edge>
    <edge source="163" target="801">
      <data key="d1">True</data>
    </edge>
    <edge source="163" target="56">
      <data key="d1">True</data>
    </edge>
    <edge source="163" target="803">
      <data key="d1">False</data>
    </edge>
    <edge source="163" target="804">
      <data key="d1">False</data>
    </edge>
    <edge source="163" target="226">
      <data key="d1">False</data>
    </edge>
    <edge source="163" target="366">
      <data key="d1">False</data>
    </edge>
    <edge source="163" target="805">
      <data key="d1">False</data>
    </edge>
    <edge source="163" target="806">
      <data key="d1">False</data>
    </edge>
    <edge source="163" target="807">
      <data key="d1">True</data>
    </edge>
    <edge source="163" target="808">
      <data key="d1">False</data>
    </edge>
    <edge source="163" target="809">
      <data key="d1">False</data>
    </edge>
    <edge source="163" target="810">
      <data key="d1">False</data>
    </edge>
    <edge source="163" target="811">
      <data key="d1">True</data>
    </edge>
    <edge source="163" target="308">
      <data key="d1">False</data>
    </edge>
    <edge source="163" target="814">
      <data key="d1">False</data>
    </edge>
    <edge source="163" target="695">
      <data key="d1">False</data>
    </edge>
    <edge source="163" target="816">
      <data key="d1">False</data>
    </edge>
    <edge source="163" target="817">
      <data key="d1">False</data>
    </edge>
    <edge source="163" target="274">
      <data key="d1">True</data>
    </edge>
    <edge source="163" target="818">
      <data key="d1">True</data>
    </edge>
    <edge source="163" target="819">
      <data key="d1">False</data>
    </edge>
    <edge source="163" target="822">
      <data key="d1">False</data>
    </edge>
    <edge source="163" target="823">
      <data key="d1">False</data>
    </edge>
    <edge source="163" target="824">
      <data key="d1">False</data>
    </edge>
    <edge source="163" target="825">
      <data key="d1">False</data>
    </edge>
    <edge source="163" target="277">
      <data key="d1">True</data>
    </edge>
    <edge source="163" target="829">
      <data key="d1">False</data>
    </edge>
    <edge source="163" target="383">
      <data key="d1">True</data>
    </edge>
    <edge source="163" target="830">
      <data key="d1">False</data>
    </edge>
    <edge source="163" target="832">
      <data key="d1">False</data>
    </edge>
    <edge source="163" target="609">
      <data key="d1">False</data>
    </edge>
    <edge source="163" target="833">
      <data key="d1">False</data>
    </edge>
    <edge source="163" target="4">
      <data key="d1">False</data>
    </edge>
    <edge source="163" target="834">
      <data key="d1">False</data>
    </edge>
    <edge source="163" target="837">
      <data key="d1">False</data>
    </edge>
    <edge source="163" target="838">
      <data key="d1">False</data>
    </edge>
    <edge source="163" target="839">
      <data key="d1">False</data>
    </edge>
    <edge source="163" target="36">
      <data key="d1">False</data>
    </edge>
    <edge source="163" target="195">
      <data key="d1">False</data>
    </edge>
    <edge source="163" target="840">
      <data key="d1">True</data>
    </edge>
    <edge source="163" target="843">
      <data key="d1">False</data>
    </edge>
    <edge source="163" target="844">
      <data key="d1">True</data>
    </edge>
    <edge source="163" target="432">
      <data key="d1">False</data>
    </edge>
    <edge source="163" target="845">
      <data key="d1">False</data>
    </edge>
    <edge source="163" target="847">
      <data key="d1">False</data>
    </edge>
    <edge source="163" target="848">
      <data key="d1">False</data>
    </edge>
    <edge source="163" target="348">
      <data key="d1">False</data>
    </edge>
    <edge source="163" target="849">
      <data key="d1">False</data>
    </edge>
    <edge source="163" target="852">
      <data key="d1">False</data>
    </edge>
    <edge source="163" target="853">
      <data key="d1">False</data>
    </edge>
    <edge source="163" target="135">
      <data key="d1">False</data>
    </edge>
    <edge source="163" target="183">
      <data key="d1">True</data>
    </edge>
    <edge source="163" target="855">
      <data key="d1">False</data>
    </edge>
    <edge source="163" target="856">
      <data key="d1">False</data>
    </edge>
    <edge source="163" target="857">
      <data key="d1">False</data>
    </edge>
    <edge source="163" target="858">
      <data key="d1">True</data>
    </edge>
    <edge source="163" target="734">
      <data key="d1">False</data>
    </edge>
    <edge source="163" target="221">
      <data key="d1">False</data>
    </edge>
    <edge source="163" target="859">
      <data key="d1">False</data>
    </edge>
    <edge source="163" target="860">
      <data key="d1">False</data>
    </edge>
    <edge source="163" target="861">
      <data key="d1">False</data>
    </edge>
    <edge source="163" target="545">
      <data key="d1">False</data>
    </edge>
    <edge source="163" target="862">
      <data key="d1">False</data>
    </edge>
    <edge source="163" target="863">
      <data key="d1">False</data>
    </edge>
    <edge source="163" target="151">
      <data key="d1">True</data>
    </edge>
    <edge source="163" target="864">
      <data key="d1">True</data>
    </edge>
    <edge source="163" target="865">
      <data key="d1">False</data>
    </edge>
    <edge source="164" target="1">
      <data key="d1">False</data>
    </edge>
    <edge source="164" target="1569">
      <data key="d1">False</data>
    </edge>
    <edge source="164" target="24">
      <data key="d1">True</data>
    </edge>
    <edge source="164" target="2">
      <data key="d1">False</data>
    </edge>
    <edge source="164" target="2183">
      <data key="d1">True</data>
    </edge>
    <edge source="164" target="93">
      <data key="d1">True</data>
    </edge>
    <edge source="164" target="95">
      <data key="d1">False</data>
    </edge>
    <edge source="164" target="2184">
      <data key="d1">False</data>
    </edge>
    <edge source="164" target="2185">
      <data key="d1">False</data>
    </edge>
    <edge source="164" target="1440">
      <data key="d1">False</data>
    </edge>
    <edge source="164" target="231">
      <data key="d1">False</data>
    </edge>
    <edge source="164" target="1386">
      <data key="d1">True</data>
    </edge>
    <edge source="164" target="164">
      <data key="d1">False</data>
    </edge>
    <edge source="164" target="2013">
      <data key="d1">True</data>
    </edge>
    <edge source="164" target="931">
      <data key="d1">False</data>
    </edge>
    <edge source="164" target="2187">
      <data key="d1">True</data>
    </edge>
    <edge source="165" target="22">
      <data key="d1">True</data>
    </edge>
    <edge source="165" target="670">
      <data key="d1">True</data>
    </edge>
    <edge source="165" target="2280">
      <data key="d1">True</data>
    </edge>
    <edge source="165" target="2276">
      <data key="d1">True</data>
    </edge>
    <edge source="172" target="1017">
      <data key="d1">False</data>
    </edge>
    <edge source="172" target="71">
      <data key="d1">False</data>
    </edge>
    <edge source="172" target="7">
      <data key="d1">False</data>
    </edge>
    <edge source="172" target="1019">
      <data key="d1">False</data>
    </edge>
    <edge source="172" target="80">
      <data key="d1">True</data>
    </edge>
    <edge source="172" target="670">
      <data key="d1">False</data>
    </edge>
    <edge source="172" target="24">
      <data key="d1">False</data>
    </edge>
    <edge source="172" target="1020">
      <data key="d1">True</data>
    </edge>
    <edge source="172" target="2">
      <data key="d1">False</data>
    </edge>
    <edge source="172" target="362">
      <data key="d1">True</data>
    </edge>
    <edge source="172" target="88">
      <data key="d1">True</data>
    </edge>
    <edge source="172" target="1023">
      <data key="d1">False</data>
    </edge>
    <edge source="172" target="91">
      <data key="d1">True</data>
    </edge>
    <edge source="172" target="364">
      <data key="d1">False</data>
    </edge>
    <edge source="172" target="26">
      <data key="d1">True</data>
    </edge>
    <edge source="172" target="1025">
      <data key="d1">True</data>
    </edge>
    <edge source="172" target="1026">
      <data key="d1">False</data>
    </edge>
    <edge source="172" target="1028">
      <data key="d1">False</data>
    </edge>
    <edge source="172" target="1029">
      <data key="d1">False</data>
    </edge>
    <edge source="172" target="41">
      <data key="d1">False</data>
    </edge>
    <edge source="172" target="1030">
      <data key="d1">False</data>
    </edge>
    <edge source="172" target="1031">
      <data key="d1">False</data>
    </edge>
    <edge source="172" target="12">
      <data key="d1">False</data>
    </edge>
    <edge source="172" target="1032">
      <data key="d1">False</data>
    </edge>
    <edge source="172" target="820">
      <data key="d1">False</data>
    </edge>
    <edge source="172" target="1033">
      <data key="d1">False</data>
    </edge>
    <edge source="172" target="1036">
      <data key="d1">True</data>
    </edge>
    <edge source="172" target="619">
      <data key="d1">False</data>
    </edge>
    <edge source="172" target="1038">
      <data key="d1">False</data>
    </edge>
    <edge source="172" target="512">
      <data key="d1">False</data>
    </edge>
    <edge source="172" target="313">
      <data key="d1">False</data>
    </edge>
    <edge source="172" target="1039">
      <data key="d1">True</data>
    </edge>
    <edge source="172" target="587">
      <data key="d1">False</data>
    </edge>
    <edge source="172" target="183">
      <data key="d1">False</data>
    </edge>
    <edge source="172" target="1042">
      <data key="d1">False</data>
    </edge>
    <edge source="172" target="353">
      <data key="d1">False</data>
    </edge>
    <edge source="172" target="44">
      <data key="d1">False</data>
    </edge>
    <edge source="172" target="141">
      <data key="d1">False</data>
    </edge>
    <edge source="172" target="5">
      <data key="d1">True</data>
    </edge>
    <edge source="172" target="1043">
      <data key="d1">False</data>
    </edge>
    <edge source="172" target="149">
      <data key="d1">False</data>
    </edge>
    <edge source="172" target="151">
      <data key="d1">False</data>
    </edge>
    <edge source="172" target="992">
      <data key="d1">False</data>
    </edge>
    <edge source="172" target="1045">
      <data key="d1">False</data>
    </edge>
    <edge source="174" target="434">
      <data key="d1">True</data>
    </edge>
    <edge source="174" target="666">
      <data key="d1">False</data>
    </edge>
    <edge source="174" target="1407">
      <data key="d1">True</data>
    </edge>
    <edge source="174" target="1093">
      <data key="d1">False</data>
    </edge>
    <edge source="174" target="1249">
      <data key="d1">False</data>
    </edge>
    <edge source="174" target="1408">
      <data key="d1">False</data>
    </edge>
    <edge source="174" target="63">
      <data key="d1">True</data>
    </edge>
    <edge source="174" target="71">
      <data key="d1">False</data>
    </edge>
    <edge source="174" target="1411">
      <data key="d1">False</data>
    </edge>
    <edge source="174" target="1">
      <data key="d1">False</data>
    </edge>
    <edge source="174" target="1412">
      <data key="d1">True</data>
    </edge>
    <edge source="174" target="1413">
      <data key="d1">False</data>
    </edge>
    <edge source="174" target="23">
      <data key="d1">False</data>
    </edge>
    <edge source="174" target="24">
      <data key="d1">True</data>
    </edge>
    <edge source="174" target="994">
      <data key="d1">False</data>
    </edge>
    <edge source="174" target="83">
      <data key="d1">True</data>
    </edge>
    <edge source="174" target="1066">
      <data key="d1">False</data>
    </edge>
    <edge source="174" target="598">
      <data key="d1">False</data>
    </edge>
    <edge source="174" target="397">
      <data key="d1">False</data>
    </edge>
    <edge source="174" target="1211">
      <data key="d1">False</data>
    </edge>
    <edge source="174" target="1414">
      <data key="d1">False</data>
    </edge>
    <edge source="174" target="977">
      <data key="d1">False</data>
    </edge>
    <edge source="174" target="171">
      <data key="d1">False</data>
    </edge>
    <edge source="174" target="903">
      <data key="d1">False</data>
    </edge>
    <edge source="174" target="1418">
      <data key="d1">False</data>
    </edge>
    <edge source="174" target="174">
      <data key="d1">True</data>
    </edge>
    <edge source="174" target="1419">
      <data key="d1">False</data>
    </edge>
    <edge source="174" target="211">
      <data key="d1">False</data>
    </edge>
    <edge source="174" target="480">
      <data key="d1">False</data>
    </edge>
    <edge source="174" target="1229">
      <data key="d1">False</data>
    </edge>
    <edge source="174" target="1351">
      <data key="d1">False</data>
    </edge>
    <edge source="174" target="1343">
      <data key="d1">False</data>
    </edge>
    <edge source="174" target="237">
      <data key="d1">True</data>
    </edge>
    <edge source="174" target="1386">
      <data key="d1">False</data>
    </edge>
    <edge source="174" target="1421">
      <data key="d1">False</data>
    </edge>
    <edge source="174" target="1424">
      <data key="d1">False</data>
    </edge>
    <edge source="174" target="625">
      <data key="d1">False</data>
    </edge>
    <edge source="174" target="1355">
      <data key="d1">True</data>
    </edge>
    <edge source="174" target="1426">
      <data key="d1">False</data>
    </edge>
    <edge source="174" target="1427">
      <data key="d1">True</data>
    </edge>
    <edge source="174" target="1428">
      <data key="d1">False</data>
    </edge>
    <edge source="174" target="1429">
      <data key="d1">True</data>
    </edge>
    <edge source="174" target="315">
      <data key="d1">False</data>
    </edge>
    <edge source="174" target="1321">
      <data key="d1">False</data>
    </edge>
    <edge source="174" target="353">
      <data key="d1">False</data>
    </edge>
    <edge source="174" target="1096">
      <data key="d1">False</data>
    </edge>
    <edge source="174" target="1121">
      <data key="d1">False</data>
    </edge>
    <edge source="174" target="151">
      <data key="d1">False</data>
    </edge>
    <edge source="174" target="152">
      <data key="d1">False</data>
    </edge>
    <edge source="174" target="1437">
      <data key="d1">False</data>
    </edge>
    <edge source="174" target="389">
      <data key="d1">False</data>
    </edge>
    <edge source="174" target="1438">
      <data key="d1">False</data>
    </edge>
    <edge source="175" target="1954">
      <data key="d1">False</data>
    </edge>
    <edge source="175" target="2024">
      <data key="d1">False</data>
    </edge>
    <edge source="175" target="127">
      <data key="d1">False</data>
    </edge>
    <edge source="176" target="166">
      <data key="d1">False</data>
    </edge>
    <edge source="176" target="177">
      <data key="d1">False</data>
    </edge>
    <edge source="176" target="178">
      <data key="d1">False</data>
    </edge>
    <edge source="176" target="179">
      <data key="d1">False</data>
    </edge>
    <edge source="176" target="180">
      <data key="d1">False</data>
    </edge>
    <edge source="176" target="181">
      <data key="d1">False</data>
    </edge>
    <edge source="179" target="1">
      <data key="d1">True</data>
    </edge>
    <edge source="179" target="7">
      <data key="d1">False</data>
    </edge>
    <edge source="179" target="1302">
      <data key="d1">True</data>
    </edge>
    <edge source="180" target="631">
      <data key="d1">True</data>
    </edge>
    <edge source="180" target="1121">
      <data key="d1">True</data>
    </edge>
    <edge source="182" target="183">
      <data key="d1">False</data>
    </edge>
    <edge source="187" target="1162">
      <data key="d1">True</data>
    </edge>
    <edge source="187" target="234">
      <data key="d1">True</data>
    </edge>
    <edge source="189" target="193">
      <data key="d1">True</data>
    </edge>
    <edge source="189" target="194">
      <data key="d1">True</data>
    </edge>
    <edge source="189" target="195">
      <data key="d1">True</data>
    </edge>
    <edge source="189" target="196">
      <data key="d1">True</data>
    </edge>
    <edge source="202" target="203">
      <data key="d1">True</data>
    </edge>
    <edge source="202" target="204">
      <data key="d1">False</data>
    </edge>
    <edge source="202" target="210">
      <data key="d1">False</data>
    </edge>
    <edge source="202" target="212">
      <data key="d1">False</data>
    </edge>
    <edge source="202" target="213">
      <data key="d1">False</data>
    </edge>
    <edge source="202" target="216">
      <data key="d1">False</data>
    </edge>
    <edge source="202" target="218">
      <data key="d1">False</data>
    </edge>
    <edge source="202" target="220">
      <data key="d1">False</data>
    </edge>
    <edge source="209" target="1245">
      <data key="d1">False</data>
    </edge>
    <edge source="213" target="1768">
      <data key="d1">False</data>
    </edge>
    <edge source="213" target="1346">
      <data key="d1">True</data>
    </edge>
    <edge source="213" target="681">
      <data key="d1">False</data>
    </edge>
    <edge source="213" target="1770">
      <data key="d1">False</data>
    </edge>
    <edge source="213" target="1026">
      <data key="d1">False</data>
    </edge>
    <edge source="213" target="30">
      <data key="d1">False</data>
    </edge>
    <edge source="213" target="1771">
      <data key="d1">False</data>
    </edge>
    <edge source="213" target="174">
      <data key="d1">False</data>
    </edge>
    <edge source="213" target="1773">
      <data key="d1">False</data>
    </edge>
    <edge source="213" target="1450">
      <data key="d1">False</data>
    </edge>
    <edge source="213" target="679">
      <data key="d1">False</data>
    </edge>
    <edge source="213" target="1778">
      <data key="d1">False</data>
    </edge>
    <edge source="213" target="1779">
      <data key="d1">False</data>
    </edge>
    <edge source="213" target="1780">
      <data key="d1">False</data>
    </edge>
    <edge source="213" target="1781">
      <data key="d1">False</data>
    </edge>
    <edge source="213" target="1782">
      <data key="d1">False</data>
    </edge>
    <edge source="223" target="224">
      <data key="d1">False</data>
    </edge>
    <edge source="223" target="225">
      <data key="d1">False</data>
    </edge>
    <edge source="223" target="24">
      <data key="d1">False</data>
    </edge>
    <edge source="223" target="230">
      <data key="d1">True</data>
    </edge>
    <edge source="223" target="231">
      <data key="d1">False</data>
    </edge>
    <edge source="223" target="232">
      <data key="d1">False</data>
    </edge>
    <edge source="223" target="234">
      <data key="d1">False</data>
    </edge>
    <edge source="223" target="12">
      <data key="d1">False</data>
    </edge>
    <edge source="223" target="237">
      <data key="d1">False</data>
    </edge>
    <edge source="223" target="238">
      <data key="d1">True</data>
    </edge>
    <edge source="223" target="239">
      <data key="d1">False</data>
    </edge>
    <edge source="223" target="241">
      <data key="d1">False</data>
    </edge>
    <edge source="223" target="243">
      <data key="d1">False</data>
    </edge>
    <edge source="223" target="69">
      <data key="d1">False</data>
    </edge>
    <edge source="223" target="244">
      <data key="d1">False</data>
    </edge>
    <edge source="223" target="245">
      <data key="d1">False</data>
    </edge>
    <edge source="223" target="220">
      <data key="d1">True</data>
    </edge>
    <edge source="223" target="246">
      <data key="d1">False</data>
    </edge>
    <edge source="225" target="247">
      <data key="d1">True</data>
    </edge>
    <edge source="225" target="248">
      <data key="d1">True</data>
    </edge>
    <edge source="225" target="250">
      <data key="d1">False</data>
    </edge>
    <edge source="225" target="253">
      <data key="d1">False</data>
    </edge>
    <edge source="225" target="254">
      <data key="d1">False</data>
    </edge>
    <edge source="225" target="255">
      <data key="d1">True</data>
    </edge>
    <edge source="225" target="232">
      <data key="d1">False</data>
    </edge>
    <edge source="225" target="257">
      <data key="d1">True</data>
    </edge>
    <edge source="225" target="237">
      <data key="d1">True</data>
    </edge>
    <edge source="225" target="259">
      <data key="d1">True</data>
    </edge>
    <edge source="230" target="805">
      <data key="d1">False</data>
    </edge>
    <edge source="230" target="50">
      <data key="d1">True</data>
    </edge>
    <edge source="230" target="1383">
      <data key="d1">True</data>
    </edge>
    <edge source="230" target="345">
      <data key="d1">True</data>
    </edge>
    <edge source="253" target="47">
      <data key="d1">True</data>
    </edge>
    <edge source="253" target="250">
      <data key="d1">True</data>
    </edge>
    <edge source="253" target="223">
      <data key="d1">True</data>
    </edge>
    <edge source="253" target="286">
      <data key="d1">True</data>
    </edge>
    <edge source="253" target="262">
      <data key="d1">False</data>
    </edge>
    <edge source="253" target="456">
      <data key="d1">True</data>
    </edge>
    <edge source="253" target="33">
      <data key="d1">False</data>
    </edge>
    <edge source="253" target="212">
      <data key="d1">False</data>
    </edge>
    <edge source="253" target="238">
      <data key="d1">True</data>
    </edge>
    <edge source="253" target="298">
      <data key="d1">False</data>
    </edge>
    <edge source="253" target="282">
      <data key="d1">True</data>
    </edge>
    <edge source="253" target="283">
      <data key="d1">True</data>
    </edge>
    <edge source="253" target="284">
      <data key="d1">False</data>
    </edge>
    <edge source="253" target="285">
      <data key="d1">False</data>
    </edge>
    <edge source="255" target="1557">
      <data key="d1">True</data>
    </edge>
    <edge source="260" target="261">
      <data key="d1">False</data>
    </edge>
    <edge source="260" target="250">
      <data key="d1">False</data>
    </edge>
    <edge source="260" target="225">
      <data key="d1">False</data>
    </edge>
    <edge source="260" target="262">
      <data key="d1">False</data>
    </edge>
    <edge source="260" target="264">
      <data key="d1">False</data>
    </edge>
    <edge source="260" target="265">
      <data key="d1">False</data>
    </edge>
    <edge source="260" target="253">
      <data key="d1">False</data>
    </edge>
    <edge source="260" target="267">
      <data key="d1">False</data>
    </edge>
    <edge source="260" target="268">
      <data key="d1">False</data>
    </edge>
    <edge source="260" target="271">
      <data key="d1">False</data>
    </edge>
    <edge source="260" target="272">
      <data key="d1">False</data>
    </edge>
    <edge source="260" target="273">
      <data key="d1">False</data>
    </edge>
    <edge source="260" target="274">
      <data key="d1">True</data>
    </edge>
    <edge source="260" target="275">
      <data key="d1">False</data>
    </edge>
    <edge source="260" target="276">
      <data key="d1">True</data>
    </edge>
    <edge source="260" target="212">
      <data key="d1">False</data>
    </edge>
    <edge source="260" target="278">
      <data key="d1">False</data>
    </edge>
    <edge source="260" target="279">
      <data key="d1">False</data>
    </edge>
    <edge source="260" target="242">
      <data key="d1">False</data>
    </edge>
    <edge source="260" target="281">
      <data key="d1">False</data>
    </edge>
    <edge source="260" target="283">
      <data key="d1">True</data>
    </edge>
    <edge source="260" target="285">
      <data key="d1">False</data>
    </edge>
    <edge source="260" target="151">
      <data key="d1">False</data>
    </edge>
    <edge source="264" target="434">
      <data key="d1">False</data>
    </edge>
    <edge source="264" target="495">
      <data key="d1">False</data>
    </edge>
    <edge source="264" target="2">
      <data key="d1">False</data>
    </edge>
    <edge source="264" target="497">
      <data key="d1">False</data>
    </edge>
    <edge source="264" target="462">
      <data key="d1">False</data>
    </edge>
    <edge source="264" target="500">
      <data key="d1">False</data>
    </edge>
    <edge source="264" target="266">
      <data key="d1">False</data>
    </edge>
    <edge source="264" target="364">
      <data key="d1">True</data>
    </edge>
    <edge source="264" target="502">
      <data key="d1">False</data>
    </edge>
    <edge source="264" target="254">
      <data key="d1">False</data>
    </edge>
    <edge source="264" target="504">
      <data key="d1">True</data>
    </edge>
    <edge source="264" target="32">
      <data key="d1">False</data>
    </edge>
    <edge source="264" target="510">
      <data key="d1">False</data>
    </edge>
    <edge source="264" target="33">
      <data key="d1">False</data>
    </edge>
    <edge source="264" target="478">
      <data key="d1">False</data>
    </edge>
    <edge source="264" target="342">
      <data key="d1">False</data>
    </edge>
    <edge source="264" target="511">
      <data key="d1">False</data>
    </edge>
    <edge source="264" target="240">
      <data key="d1">False</data>
    </edge>
    <edge source="264" target="513">
      <data key="d1">False</data>
    </edge>
    <edge source="264" target="514">
      <data key="d1">False</data>
    </edge>
    <edge source="264" target="61">
      <data key="d1">False</data>
    </edge>
    <edge source="264" target="484">
      <data key="d1">False</data>
    </edge>
    <edge source="264" target="516">
      <data key="d1">False</data>
    </edge>
    <edge source="264" target="487">
      <data key="d1">False</data>
    </edge>
    <edge source="264" target="517">
      <data key="d1">False</data>
    </edge>
    <edge source="264" target="518">
      <data key="d1">False</data>
    </edge>
    <edge source="264" target="492">
      <data key="d1">False</data>
    </edge>
    <edge source="264" target="519">
      <data key="d1">False</data>
    </edge>
    <edge source="264" target="302">
      <data key="d1">False</data>
    </edge>
    <edge source="276" target="260">
      <data key="d1">False</data>
    </edge>
    <edge source="276" target="337">
      <data key="d1">False</data>
    </edge>
    <edge source="276" target="1578">
      <data key="d1">False</data>
    </edge>
    <edge source="276" target="372">
      <data key="d1">False</data>
    </edge>
    <edge source="276" target="1583">
      <data key="d1">False</data>
    </edge>
    <edge source="276" target="1607">
      <data key="d1">False</data>
    </edge>
    <edge source="279" target="336">
      <data key="d1">False</data>
    </edge>
    <edge source="279" target="2">
      <data key="d1">False</data>
    </edge>
    <edge source="279" target="2114">
      <data key="d1">True</data>
    </edge>
    <edge source="282" target="434">
      <data key="d1">False</data>
    </edge>
    <edge source="282" target="2366">
      <data key="d1">False</data>
    </edge>
    <edge source="282" target="2369">
      <data key="d1">True</data>
    </edge>
    <edge source="282" target="331">
      <data key="d1">True</data>
    </edge>
    <edge source="282" target="2370">
      <data key="d1">True</data>
    </edge>
    <edge source="282" target="24">
      <data key="d1">True</data>
    </edge>
    <edge source="282" target="83">
      <data key="d1">True</data>
    </edge>
    <edge source="282" target="2">
      <data key="d1">True</data>
    </edge>
    <edge source="282" target="2371">
      <data key="d1">True</data>
    </edge>
    <edge source="282" target="307">
      <data key="d1">False</data>
    </edge>
    <edge source="282" target="995">
      <data key="d1">True</data>
    </edge>
    <edge source="282" target="536">
      <data key="d1">True</data>
    </edge>
    <edge source="282" target="91">
      <data key="d1">True</data>
    </edge>
    <edge source="282" target="2372">
      <data key="d1">True</data>
    </edge>
    <edge source="282" target="1094">
      <data key="d1">True</data>
    </edge>
    <edge source="282" target="1051">
      <data key="d1">False</data>
    </edge>
    <edge source="282" target="656">
      <data key="d1">True</data>
    </edge>
    <edge source="282" target="11">
      <data key="d1">True</data>
    </edge>
    <edge source="282" target="1261">
      <data key="d1">True</data>
    </edge>
    <edge source="282" target="174">
      <data key="d1">False</data>
    </edge>
    <edge source="282" target="508">
      <data key="d1">False</data>
    </edge>
    <edge source="282" target="1213">
      <data key="d1">False</data>
    </edge>
    <edge source="282" target="475">
      <data key="d1">True</data>
    </edge>
    <edge source="282" target="277">
      <data key="d1">False</data>
    </edge>
    <edge source="282" target="567">
      <data key="d1">True</data>
    </edge>
    <edge source="282" target="4">
      <data key="d1">True</data>
    </edge>
    <edge source="282" target="2373">
      <data key="d1">False</data>
    </edge>
    <edge source="282" target="1688">
      <data key="d1">True</data>
    </edge>
    <edge source="282" target="1036">
      <data key="d1">True</data>
    </edge>
    <edge source="282" target="701">
      <data key="d1">True</data>
    </edge>
    <edge source="282" target="179">
      <data key="d1">False</data>
    </edge>
    <edge source="282" target="432">
      <data key="d1">True</data>
    </edge>
    <edge source="282" target="2375">
      <data key="d1">True</data>
    </edge>
    <edge source="282" target="284">
      <data key="d1">True</data>
    </edge>
    <edge source="282" target="5">
      <data key="d1">True</data>
    </edge>
    <edge source="282" target="1865">
      <data key="d1">True</data>
    </edge>
    <edge source="282" target="389">
      <data key="d1">True</data>
    </edge>
    <edge source="283" target="457">
      <data key="d1">False</data>
    </edge>
    <edge source="283" target="2">
      <data key="d1">True</data>
    </edge>
    <edge source="283" target="2376">
      <data key="d1">True</data>
    </edge>
    <edge source="285" target="260">
      <data key="d1">True</data>
    </edge>
    <edge source="286" target="7">
      <data key="d1">False</data>
    </edge>
    <edge source="286" target="287">
      <data key="d1">False</data>
    </edge>
    <edge source="286" target="288">
      <data key="d1">False</data>
    </edge>
    <edge source="286" target="29">
      <data key="d1">False</data>
    </edge>
    <edge source="286" target="255">
      <data key="d1">True</data>
    </edge>
    <edge source="288" target="588">
      <data key="d1">False</data>
    </edge>
    <edge source="288" target="7">
      <data key="d1">False</data>
    </edge>
    <edge source="288" target="594">
      <data key="d1">False</data>
    </edge>
    <edge source="288" target="523">
      <data key="d1">False</data>
    </edge>
    <edge source="288" target="364">
      <data key="d1">False</data>
    </edge>
    <edge source="288" target="601">
      <data key="d1">False</data>
    </edge>
    <edge source="288" target="602">
      <data key="d1">False</data>
    </edge>
    <edge source="288" target="106">
      <data key="d1">True</data>
    </edge>
    <edge source="288" target="232">
      <data key="d1">False</data>
    </edge>
    <edge source="288" target="210">
      <data key="d1">False</data>
    </edge>
    <edge source="288" target="33">
      <data key="d1">False</data>
    </edge>
    <edge source="288" target="12">
      <data key="d1">True</data>
    </edge>
    <edge source="288" target="607">
      <data key="d1">False</data>
    </edge>
    <edge source="288" target="608">
      <data key="d1">False</data>
    </edge>
    <edge source="288" target="213">
      <data key="d1">False</data>
    </edge>
    <edge source="288" target="609">
      <data key="d1">False</data>
    </edge>
    <edge source="288" target="610">
      <data key="d1">False</data>
    </edge>
    <edge source="288" target="278">
      <data key="d1">False</data>
    </edge>
    <edge source="288" target="613">
      <data key="d1">False</data>
    </edge>
    <edge source="288" target="615">
      <data key="d1">True</data>
    </edge>
    <edge source="288" target="616">
      <data key="d1">True</data>
    </edge>
    <edge source="288" target="618">
      <data key="d1">False</data>
    </edge>
    <edge source="288" target="216">
      <data key="d1">False</data>
    </edge>
    <edge source="288" target="241">
      <data key="d1">True</data>
    </edge>
    <edge source="288" target="622">
      <data key="d1">False</data>
    </edge>
    <edge source="288" target="623">
      <data key="d1">False</data>
    </edge>
    <edge source="288" target="624">
      <data key="d1">False</data>
    </edge>
    <edge source="288" target="61">
      <data key="d1">False</data>
    </edge>
    <edge source="288" target="218">
      <data key="d1">False</data>
    </edge>
    <edge source="288" target="629">
      <data key="d1">False</data>
    </edge>
    <edge source="288" target="630">
      <data key="d1">True</data>
    </edge>
    <edge source="288" target="631">
      <data key="d1">True</data>
    </edge>
    <edge source="288" target="635">
      <data key="d1">False</data>
    </edge>
    <edge source="289" target="434">
      <data key="d1">False</data>
    </edge>
    <edge source="289" target="666">
      <data key="d1">False</data>
    </edge>
    <edge source="289" target="71">
      <data key="d1">True</data>
    </edge>
    <edge source="289" target="225">
      <data key="d1">False</data>
    </edge>
    <edge source="289" target="896">
      <data key="d1">False</data>
    </edge>
    <edge source="289" target="24">
      <data key="d1">False</data>
    </edge>
    <edge source="289" target="899">
      <data key="d1">False</data>
    </edge>
    <edge source="289" target="2">
      <data key="d1">False</data>
    </edge>
    <edge source="289" target="712">
      <data key="d1">False</data>
    </edge>
    <edge source="289" target="266">
      <data key="d1">True</data>
    </edge>
    <edge source="289" target="29">
      <data key="d1">False</data>
    </edge>
    <edge source="289" target="885">
      <data key="d1">False</data>
    </edge>
    <edge source="289" target="93">
      <data key="d1">False</data>
    </edge>
    <edge source="289" target="95">
      <data key="d1">False</data>
    </edge>
    <edge source="289" target="228">
      <data key="d1">True</data>
    </edge>
    <edge source="289" target="340">
      <data key="d1">True</data>
    </edge>
    <edge source="289" target="903">
      <data key="d1">False</data>
    </edge>
    <edge source="289" target="100">
      <data key="d1">False</data>
    </edge>
    <edge source="289" target="254">
      <data key="d1">False</data>
    </edge>
    <edge source="289" target="174">
      <data key="d1">False</data>
    </edge>
    <edge source="289" target="906">
      <data key="d1">False</data>
    </edge>
    <edge source="289" target="907">
      <data key="d1">True</data>
    </edge>
    <edge source="289" target="908">
      <data key="d1">False</data>
    </edge>
    <edge source="289" target="194">
      <data key="d1">False</data>
    </edge>
    <edge source="289" target="476">
      <data key="d1">False</data>
    </edge>
    <edge source="289" target="33">
      <data key="d1">True</data>
    </edge>
    <edge source="289" target="3">
      <data key="d1">True</data>
    </edge>
    <edge source="289" target="257">
      <data key="d1">False</data>
    </edge>
    <edge source="289" target="910">
      <data key="d1">False</data>
    </edge>
    <edge source="289" target="911">
      <data key="d1">False</data>
    </edge>
    <edge source="289" target="716">
      <data key="d1">False</data>
    </edge>
    <edge source="289" target="335">
      <data key="d1">True</data>
    </edge>
    <edge source="289" target="913">
      <data key="d1">False</data>
    </edge>
    <edge source="289" target="914">
      <data key="d1">False</data>
    </edge>
    <edge source="289" target="915">
      <data key="d1">False</data>
    </edge>
    <edge source="289" target="916">
      <data key="d1">False</data>
    </edge>
    <edge source="289" target="242">
      <data key="d1">False</data>
    </edge>
    <edge source="289" target="217">
      <data key="d1">False</data>
    </edge>
    <edge source="289" target="131">
      <data key="d1">False</data>
    </edge>
    <edge source="289" target="625">
      <data key="d1">False</data>
    </edge>
    <edge source="289" target="61">
      <data key="d1">True</data>
    </edge>
    <edge source="289" target="705">
      <data key="d1">False</data>
    </edge>
    <edge source="289" target="920">
      <data key="d1">False</data>
    </edge>
    <edge source="289" target="921">
      <data key="d1">False</data>
    </edge>
    <edge source="289" target="528">
      <data key="d1">False</data>
    </edge>
    <edge source="289" target="138">
      <data key="d1">False</data>
    </edge>
    <edge source="289" target="924">
      <data key="d1">False</data>
    </edge>
    <edge source="289" target="927">
      <data key="d1">False</data>
    </edge>
    <edge source="289" target="930">
      <data key="d1">False</data>
    </edge>
    <edge source="289" target="246">
      <data key="d1">False</data>
    </edge>
    <edge source="289" target="931">
      <data key="d1">True</data>
    </edge>
    <edge source="289" target="5">
      <data key="d1">False</data>
    </edge>
    <edge source="289" target="933">
      <data key="d1">False</data>
    </edge>
    <edge source="289" target="934">
      <data key="d1">True</data>
    </edge>
    <edge source="291" target="293">
      <data key="d1">False</data>
    </edge>
    <edge source="291" target="294">
      <data key="d1">True</data>
    </edge>
    <edge source="291" target="295">
      <data key="d1">False</data>
    </edge>
    <edge source="291" target="296">
      <data key="d1">False</data>
    </edge>
    <edge source="291" target="297">
      <data key="d1">True</data>
    </edge>
    <edge source="291" target="298">
      <data key="d1">False</data>
    </edge>
    <edge source="291" target="300">
      <data key="d1">False</data>
    </edge>
    <edge source="291" target="301">
      <data key="d1">False</data>
    </edge>
    <edge source="294" target="124">
      <data key="d1">False</data>
    </edge>
    <edge source="295" target="163">
      <data key="d1">True</data>
    </edge>
    <edge source="295" target="240">
      <data key="d1">True</data>
    </edge>
    <edge source="295" target="61">
      <data key="d1">False</data>
    </edge>
    <edge source="297" target="1417">
      <data key="d1">False</data>
    </edge>
    <edge source="297" target="234">
      <data key="d1">False</data>
    </edge>
    <edge source="299" target="288">
      <data key="d1">True</data>
    </edge>
    <edge source="299" target="30">
      <data key="d1">False</data>
    </edge>
    <edge source="299" target="967">
      <data key="d1">False</data>
    </edge>
    <edge source="299" target="716">
      <data key="d1">False</data>
    </edge>
    <edge source="299" target="237">
      <data key="d1">False</data>
    </edge>
    <edge source="299" target="242">
      <data key="d1">False</data>
    </edge>
    <edge source="299" target="2580">
      <data key="d1">False</data>
    </edge>
    <edge source="299" target="2582">
      <data key="d1">False</data>
    </edge>
    <edge source="299" target="183">
      <data key="d1">True</data>
    </edge>
    <edge source="299" target="1640">
      <data key="d1">False</data>
    </edge>
    <edge source="299" target="1684">
      <data key="d1">False</data>
    </edge>
    <edge source="299" target="933">
      <data key="d1">False</data>
    </edge>
    <edge source="302" target="2789">
      <data key="d1">True</data>
    </edge>
    <edge source="302" target="172">
      <data key="d1">False</data>
    </edge>
    <edge source="302" target="274">
      <data key="d1">False</data>
    </edge>
    <edge source="302" target="1298">
      <data key="d1">False</data>
    </edge>
    <edge source="303" target="304">
      <data key="d1">False</data>
    </edge>
    <edge source="305" target="1">
      <data key="d1">False</data>
    </edge>
    <edge source="305" target="7">
      <data key="d1">True</data>
    </edge>
    <edge source="305" target="226">
      <data key="d1">False</data>
    </edge>
    <edge source="305" target="228">
      <data key="d1">False</data>
    </edge>
    <edge source="305" target="308">
      <data key="d1">False</data>
    </edge>
    <edge source="305" target="309">
      <data key="d1">False</data>
    </edge>
    <edge source="305" target="310">
      <data key="d1">False</data>
    </edge>
    <edge source="305" target="277">
      <data key="d1">False</data>
    </edge>
    <edge source="305" target="313">
      <data key="d1">True</data>
    </edge>
    <edge source="305" target="315">
      <data key="d1">True</data>
    </edge>
    <edge source="305" target="316">
      <data key="d1">True</data>
    </edge>
    <edge source="305" target="317">
      <data key="d1">True</data>
    </edge>
    <edge source="305" target="284">
      <data key="d1">True</data>
    </edge>
    <edge source="305" target="151">
      <data key="d1">True</data>
    </edge>
    <edge source="308" target="71">
      <data key="d1">False</data>
    </edge>
    <edge source="308" target="80">
      <data key="d1">False</data>
    </edge>
    <edge source="308" target="360">
      <data key="d1">False</data>
    </edge>
    <edge source="308" target="1203">
      <data key="d1">False</data>
    </edge>
    <edge source="308" target="82">
      <data key="d1">False</data>
    </edge>
    <edge source="308" target="741">
      <data key="d1">True</data>
    </edge>
    <edge source="308" target="1204">
      <data key="d1">True</data>
    </edge>
    <edge source="308" target="4">
      <data key="d1">False</data>
    </edge>
    <edge source="308" target="1167">
      <data key="d1">False</data>
    </edge>
    <edge source="311" target="1154">
      <data key="d1">False</data>
    </edge>
    <edge source="311" target="1807">
      <data key="d1">False</data>
    </edge>
    <edge source="311" target="1808">
      <data key="d1">False</data>
    </edge>
    <edge source="311" target="528">
      <data key="d1">False</data>
    </edge>
    <edge source="316" target="1159">
      <data key="d1">False</data>
    </edge>
    <edge source="316" target="434">
      <data key="d1">False</data>
    </edge>
    <edge source="316" target="2421">
      <data key="d1">False</data>
    </edge>
    <edge source="316" target="1867">
      <data key="d1">True</data>
    </edge>
    <edge source="316" target="2267">
      <data key="d1">False</data>
    </edge>
    <edge source="316" target="2133">
      <data key="d1">False</data>
    </edge>
    <edge source="316" target="2424">
      <data key="d1">False</data>
    </edge>
    <edge source="316" target="2425">
      <data key="d1">False</data>
    </edge>
    <edge source="316" target="2239">
      <data key="d1">False</data>
    </edge>
    <edge source="316" target="2427">
      <data key="d1">False</data>
    </edge>
    <edge source="316" target="2429">
      <data key="d1">False</data>
    </edge>
    <edge source="316" target="18">
      <data key="d1">True</data>
    </edge>
    <edge source="316" target="1617">
      <data key="d1">False</data>
    </edge>
    <edge source="316" target="895">
      <data key="d1">False</data>
    </edge>
    <edge source="316" target="63">
      <data key="d1">True</data>
    </edge>
    <edge source="316" target="2432">
      <data key="d1">False</data>
    </edge>
    <edge source="316" target="688">
      <data key="d1">False</data>
    </edge>
    <edge source="316" target="71">
      <data key="d1">False</data>
    </edge>
    <edge source="316" target="2433">
      <data key="d1">False</data>
    </edge>
    <edge source="316" target="292">
      <data key="d1">False</data>
    </edge>
    <edge source="316" target="2435">
      <data key="d1">False</data>
    </edge>
    <edge source="316" target="2436">
      <data key="d1">False</data>
    </edge>
    <edge source="316" target="2437">
      <data key="d1">False</data>
    </edge>
    <edge source="316" target="2438">
      <data key="d1">False</data>
    </edge>
    <edge source="316" target="1250">
      <data key="d1">False</data>
    </edge>
    <edge source="316" target="1880">
      <data key="d1">False</data>
    </edge>
    <edge source="316" target="394">
      <data key="d1">False</data>
    </edge>
    <edge source="316" target="78">
      <data key="d1">False</data>
    </edge>
    <edge source="316" target="23">
      <data key="d1">False</data>
    </edge>
    <edge source="316" target="64">
      <data key="d1">False</data>
    </edge>
    <edge source="316" target="670">
      <data key="d1">True</data>
    </edge>
    <edge source="316" target="24">
      <data key="d1">False</data>
    </edge>
    <edge source="316" target="9">
      <data key="d1">False</data>
    </edge>
    <edge source="316" target="1677">
      <data key="d1">False</data>
    </edge>
    <edge source="316" target="2444">
      <data key="d1">False</data>
    </edge>
    <edge source="316" target="1347">
      <data key="d1">False</data>
    </edge>
    <edge source="316" target="792">
      <data key="d1">False</data>
    </edge>
    <edge source="316" target="711">
      <data key="d1">False</data>
    </edge>
    <edge source="316" target="2445">
      <data key="d1">False</data>
    </edge>
    <edge source="316" target="2446">
      <data key="d1">False</data>
    </edge>
    <edge source="316" target="1021">
      <data key="d1">False</data>
    </edge>
    <edge source="316" target="86">
      <data key="d1">True</data>
    </edge>
    <edge source="316" target="2">
      <data key="d1">False</data>
    </edge>
    <edge source="316" target="362">
      <data key="d1">False</data>
    </edge>
    <edge source="316" target="741">
      <data key="d1">False</data>
    </edge>
    <edge source="316" target="2448">
      <data key="d1">False</data>
    </edge>
    <edge source="316" target="1691">
      <data key="d1">False</data>
    </edge>
    <edge source="316" target="2068">
      <data key="d1">True</data>
    </edge>
    <edge source="316" target="1283">
      <data key="d1">False</data>
    </edge>
    <edge source="316" target="2395">
      <data key="d1">False</data>
    </edge>
    <edge source="316" target="1459">
      <data key="d1">False</data>
    </edge>
    <edge source="316" target="1963">
      <data key="d1">False</data>
    </edge>
    <edge source="316" target="665">
      <data key="d1">False</data>
    </edge>
    <edge source="316" target="1066">
      <data key="d1">False</data>
    </edge>
    <edge source="316" target="1621">
      <data key="d1">False</data>
    </edge>
    <edge source="316" target="2452">
      <data key="d1">False</data>
    </edge>
    <edge source="316" target="1967">
      <data key="d1">False</data>
    </edge>
    <edge source="316" target="28">
      <data key="d1">False</data>
    </edge>
    <edge source="316" target="1484">
      <data key="d1">False</data>
    </edge>
    <edge source="316" target="799">
      <data key="d1">False</data>
    </edge>
    <edge source="316" target="2456">
      <data key="d1">False</data>
    </edge>
    <edge source="316" target="2457">
      <data key="d1">False</data>
    </edge>
    <edge source="316" target="56">
      <data key="d1">False</data>
    </edge>
    <edge source="316" target="775">
      <data key="d1">False</data>
    </edge>
    <edge source="316" target="2281">
      <data key="d1">False</data>
    </edge>
    <edge source="316" target="885">
      <data key="d1">False</data>
    </edge>
    <edge source="316" target="1414">
      <data key="d1">False</data>
    </edge>
    <edge source="316" target="93">
      <data key="d1">True</data>
    </edge>
    <edge source="316" target="289">
      <data key="d1">False</data>
    </edge>
    <edge source="316" target="962">
      <data key="d1">False</data>
    </edge>
    <edge source="316" target="438">
      <data key="d1">False</data>
    </edge>
    <edge source="316" target="1006">
      <data key="d1">False</data>
    </edge>
    <edge source="316" target="171">
      <data key="d1">False</data>
    </edge>
    <edge source="316" target="1256">
      <data key="d1">True</data>
    </edge>
    <edge source="316" target="96">
      <data key="d1">False</data>
    </edge>
    <edge source="316" target="1276">
      <data key="d1">False</data>
    </edge>
    <edge source="316" target="1137">
      <data key="d1">False</data>
    </edge>
    <edge source="316" target="228">
      <data key="d1">False</data>
    </edge>
    <edge source="316" target="229">
      <data key="d1">False</data>
    </edge>
    <edge source="316" target="1838">
      <data key="d1">False</data>
    </edge>
    <edge source="316" target="308">
      <data key="d1">False</data>
    </edge>
    <edge source="316" target="2033">
      <data key="d1">False</data>
    </edge>
    <edge source="316" target="1644">
      <data key="d1">False</data>
    </edge>
    <edge source="316" target="1154">
      <data key="d1">False</data>
    </edge>
    <edge source="316" target="504">
      <data key="d1">False</data>
    </edge>
    <edge source="316" target="1627">
      <data key="d1">False</data>
    </edge>
    <edge source="316" target="442">
      <data key="d1">False</data>
    </edge>
    <edge source="316" target="2469">
      <data key="d1">True</data>
    </edge>
    <edge source="316" target="1418">
      <data key="d1">False</data>
    </edge>
    <edge source="316" target="2471">
      <data key="d1">False</data>
    </edge>
    <edge source="316" target="2472">
      <data key="d1">False</data>
    </edge>
    <edge source="316" target="1373">
      <data key="d1">False</data>
    </edge>
    <edge source="316" target="1929">
      <data key="d1">False</data>
    </edge>
    <edge source="316" target="2473">
      <data key="d1">False</data>
    </edge>
    <edge source="316" target="817">
      <data key="d1">False</data>
    </edge>
    <edge source="316" target="2474">
      <data key="d1">False</data>
    </edge>
    <edge source="316" target="412">
      <data key="d1">False</data>
    </edge>
    <edge source="316" target="1285">
      <data key="d1">False</data>
    </edge>
    <edge source="316" target="473">
      <data key="d1">False</data>
    </edge>
    <edge source="316" target="2271">
      <data key="d1">False</data>
    </edge>
    <edge source="316" target="2101">
      <data key="d1">False</data>
    </edge>
    <edge source="316" target="2475">
      <data key="d1">False</data>
    </edge>
    <edge source="316" target="908">
      <data key="d1">True</data>
    </edge>
    <edge source="316" target="1559">
      <data key="d1">True</data>
    </edge>
    <edge source="316" target="194">
      <data key="d1">False</data>
    </edge>
    <edge source="316" target="109">
      <data key="d1">False</data>
    </edge>
    <edge source="316" target="210">
      <data key="d1">False</data>
    </edge>
    <edge source="316" target="33">
      <data key="d1">False</data>
    </edge>
    <edge source="316" target="478">
      <data key="d1">False</data>
    </edge>
    <edge source="316" target="1599">
      <data key="d1">False</data>
    </edge>
    <edge source="316" target="758">
      <data key="d1">False</data>
    </edge>
    <edge source="316" target="1534">
      <data key="d1">False</data>
    </edge>
    <edge source="316" target="1661">
      <data key="d1">False</data>
    </edge>
    <edge source="316" target="1155">
      <data key="d1">True</data>
    </edge>
    <edge source="316" target="1074">
      <data key="d1">True</data>
    </edge>
    <edge source="316" target="2295">
      <data key="d1">False</data>
    </edge>
    <edge source="316" target="2296">
      <data key="d1">False</data>
    </edge>
    <edge source="316" target="820">
      <data key="d1">True</data>
    </edge>
    <edge source="316" target="821">
      <data key="d1">False</data>
    </edge>
    <edge source="316" target="110">
      <data key="d1">False</data>
    </edge>
    <edge source="316" target="3">
      <data key="d1">False</data>
    </edge>
    <edge source="316" target="2388">
      <data key="d1">True</data>
    </edge>
    <edge source="316" target="984">
      <data key="d1">False</data>
    </edge>
    <edge source="316" target="1033">
      <data key="d1">False</data>
    </edge>
    <edge source="316" target="380">
      <data key="d1">False</data>
    </edge>
    <edge source="316" target="211">
      <data key="d1">False</data>
    </edge>
    <edge source="316" target="257">
      <data key="d1">False</data>
    </edge>
    <edge source="316" target="480">
      <data key="d1">False</data>
    </edge>
    <edge source="316" target="1501">
      <data key="d1">False</data>
    </edge>
    <edge source="316" target="2483">
      <data key="d1">False</data>
    </edge>
    <edge source="316" target="1669">
      <data key="d1">False</data>
    </edge>
    <edge source="316" target="2272">
      <data key="d1">False</data>
    </edge>
    <edge source="316" target="1630">
      <data key="d1">False</data>
    </edge>
    <edge source="316" target="2486">
      <data key="d1">False</data>
    </edge>
    <edge source="316" target="383">
      <data key="d1">False</data>
    </edge>
    <edge source="316" target="1229">
      <data key="d1">False</data>
    </edge>
    <edge source="316" target="1351">
      <data key="d1">False</data>
    </edge>
    <edge source="316" target="1034">
      <data key="d1">False</data>
    </edge>
    <edge source="316" target="1343">
      <data key="d1">False</data>
    </edge>
    <edge source="316" target="2489">
      <data key="d1">False</data>
    </edge>
    <edge source="316" target="716">
      <data key="d1">False</data>
    </edge>
    <edge source="316" target="237">
      <data key="d1">False</data>
    </edge>
    <edge source="316" target="567">
      <data key="d1">False</data>
    </edge>
    <edge source="316" target="2490">
      <data key="d1">False</data>
    </edge>
    <edge source="316" target="2325">
      <data key="d1">False</data>
    </edge>
    <edge source="316" target="1722">
      <data key="d1">False</data>
    </edge>
    <edge source="316" target="214">
      <data key="d1">False</data>
    </edge>
    <edge source="316" target="610">
      <data key="d1">False</data>
    </edge>
    <edge source="316" target="1985">
      <data key="d1">False</data>
    </edge>
    <edge source="316" target="2493">
      <data key="d1">False</data>
    </edge>
    <edge source="316" target="2494">
      <data key="d1">False</data>
    </edge>
    <edge source="316" target="67">
      <data key="d1">False</data>
    </edge>
    <edge source="316" target="238">
      <data key="d1">False</data>
    </edge>
    <edge source="316" target="1636">
      <data key="d1">False</data>
    </edge>
    <edge source="316" target="2496">
      <data key="d1">True</data>
    </edge>
    <edge source="316" target="2497">
      <data key="d1">False</data>
    </edge>
    <edge source="316" target="1813">
      <data key="d1">False</data>
    </edge>
    <edge source="316" target="239">
      <data key="d1">False</data>
    </edge>
    <edge source="316" target="2500">
      <data key="d1">False</data>
    </edge>
    <edge source="316" target="1038">
      <data key="d1">False</data>
    </edge>
    <edge source="316" target="1509">
      <data key="d1">False</data>
    </edge>
    <edge source="316" target="217">
      <data key="d1">False</data>
    </edge>
    <edge source="316" target="2505">
      <data key="d1">False</data>
    </edge>
    <edge source="316" target="2506">
      <data key="d1">False</data>
    </edge>
    <edge source="316" target="623">
      <data key="d1">False</data>
    </edge>
    <edge source="316" target="2139">
      <data key="d1">True</data>
    </edge>
    <edge source="316" target="2507">
      <data key="d1">False</data>
    </edge>
    <edge source="316" target="1808">
      <data key="d1">False</data>
    </edge>
    <edge source="316" target="514">
      <data key="d1">False</data>
    </edge>
    <edge source="316" target="2197">
      <data key="d1">False</data>
    </edge>
    <edge source="316" target="1081">
      <data key="d1">False</data>
    </edge>
    <edge source="316" target="1697">
      <data key="d1">False</data>
    </edge>
    <edge source="316" target="587">
      <data key="d1">False</data>
    </edge>
    <edge source="316" target="769">
      <data key="d1">False</data>
    </edge>
    <edge source="316" target="1355">
      <data key="d1">False</data>
    </edge>
    <edge source="316" target="1356">
      <data key="d1">False</data>
    </edge>
    <edge source="316" target="69">
      <data key="d1">False</data>
    </edge>
    <edge source="316" target="244">
      <data key="d1">False</data>
    </edge>
    <edge source="316" target="2509">
      <data key="d1">True</data>
    </edge>
    <edge source="316" target="1426">
      <data key="d1">False</data>
    </edge>
    <edge source="316" target="135">
      <data key="d1">False</data>
    </edge>
    <edge source="316" target="183">
      <data key="d1">False</data>
    </edge>
    <edge source="316" target="2513">
      <data key="d1">False</data>
    </edge>
    <edge source="316" target="856">
      <data key="d1">False</data>
    </edge>
    <edge source="316" target="517">
      <data key="d1">False</data>
    </edge>
    <edge source="316" target="2515">
      <data key="d1">False</data>
    </edge>
    <edge source="316" target="1429">
      <data key="d1">True</data>
    </edge>
    <edge source="316" target="2517">
      <data key="d1">False</data>
    </edge>
    <edge source="316" target="518">
      <data key="d1">False</data>
    </edge>
    <edge source="316" target="2520">
      <data key="d1">False</data>
    </edge>
    <edge source="316" target="1321">
      <data key="d1">False</data>
    </edge>
    <edge source="316" target="528">
      <data key="d1">False</data>
    </edge>
    <edge source="316" target="742">
      <data key="d1">True</data>
    </edge>
    <edge source="316" target="538">
      <data key="d1">False</data>
    </edge>
    <edge source="316" target="1825">
      <data key="d1">False</data>
    </edge>
    <edge source="316" target="2522">
      <data key="d1">False</data>
    </edge>
    <edge source="316" target="2524">
      <data key="d1">False</data>
    </edge>
    <edge source="316" target="2525">
      <data key="d1">False</data>
    </edge>
    <edge source="316" target="2526">
      <data key="d1">False</data>
    </edge>
    <edge source="316" target="2528">
      <data key="d1">False</data>
    </edge>
    <edge source="316" target="353">
      <data key="d1">False</data>
    </edge>
    <edge source="316" target="198">
      <data key="d1">False</data>
    </edge>
    <edge source="316" target="989">
      <data key="d1">False</data>
    </edge>
    <edge source="316" target="2530">
      <data key="d1">True</data>
    </edge>
    <edge source="316" target="199">
      <data key="d1">False</data>
    </edge>
    <edge source="316" target="774">
      <data key="d1">False</data>
    </edge>
    <edge source="316" target="1826">
      <data key="d1">False</data>
    </edge>
    <edge source="316" target="1432">
      <data key="d1">False</data>
    </edge>
    <edge source="316" target="930">
      <data key="d1">False</data>
    </edge>
    <edge source="316" target="1086">
      <data key="d1">False</data>
    </edge>
    <edge source="316" target="246">
      <data key="d1">False</data>
    </edge>
    <edge source="316" target="284">
      <data key="d1">False</data>
    </edge>
    <edge source="316" target="931">
      <data key="d1">True</data>
    </edge>
    <edge source="316" target="1087">
      <data key="d1">False</data>
    </edge>
    <edge source="316" target="2535">
      <data key="d1">False</data>
    </edge>
    <edge source="316" target="2536">
      <data key="d1">False</data>
    </edge>
    <edge source="316" target="1043">
      <data key="d1">False</data>
    </edge>
    <edge source="316" target="976">
      <data key="d1">False</data>
    </edge>
    <edge source="316" target="2537">
      <data key="d1">False</data>
    </edge>
    <edge source="316" target="151">
      <data key="d1">False</data>
    </edge>
    <edge source="316" target="152">
      <data key="d1">False</data>
    </edge>
    <edge source="316" target="2538">
      <data key="d1">True</data>
    </edge>
    <edge source="316" target="708">
      <data key="d1">False</data>
    </edge>
    <edge source="316" target="155">
      <data key="d1">False</data>
    </edge>
    <edge source="316" target="991">
      <data key="d1">False</data>
    </edge>
    <edge source="318" target="319">
      <data key="d1">False</data>
    </edge>
    <edge source="318" target="214">
      <data key="d1">False</data>
    </edge>
    <edge source="319" target="189">
      <data key="d1">True</data>
    </edge>
    <edge source="320" target="321">
      <data key="d1">True</data>
    </edge>
    <edge source="320" target="322">
      <data key="d1">True</data>
    </edge>
    <edge source="323" target="106">
      <data key="d1">True</data>
    </edge>
    <edge source="323" target="324">
      <data key="d1">False</data>
    </edge>
    <edge source="325" target="302">
      <data key="d1">True</data>
    </edge>
    <edge source="327" target="172">
      <data key="d1">False</data>
    </edge>
    <edge source="331" target="332">
      <data key="d1">False</data>
    </edge>
    <edge source="332" target="1248">
      <data key="d1">False</data>
    </edge>
    <edge source="332" target="323">
      <data key="d1">False</data>
    </edge>
    <edge source="332" target="1251">
      <data key="d1">False</data>
    </edge>
    <edge source="332" target="417">
      <data key="d1">True</data>
    </edge>
    <edge source="332" target="1253">
      <data key="d1">False</data>
    </edge>
    <edge source="332" target="82">
      <data key="d1">False</data>
    </edge>
    <edge source="332" target="456">
      <data key="d1">True</data>
    </edge>
    <edge source="332" target="727">
      <data key="d1">False</data>
    </edge>
    <edge source="332" target="732">
      <data key="d1">True</data>
    </edge>
    <edge source="332" target="1254">
      <data key="d1">False</data>
    </edge>
    <edge source="332" target="1256">
      <data key="d1">False</data>
    </edge>
    <edge source="332" target="951">
      <data key="d1">False</data>
    </edge>
    <edge source="332" target="332">
      <data key="d1">False</data>
    </edge>
    <edge source="332" target="1259">
      <data key="d1">False</data>
    </edge>
    <edge source="332" target="1073">
      <data key="d1">False</data>
    </edge>
    <edge source="332" target="1126">
      <data key="d1">False</data>
    </edge>
    <edge source="332" target="1260">
      <data key="d1">False</data>
    </edge>
    <edge source="332" target="1263">
      <data key="d1">True</data>
    </edge>
    <edge source="332" target="1130">
      <data key="d1">False</data>
    </edge>
    <edge source="332" target="1080">
      <data key="d1">False</data>
    </edge>
    <edge source="332" target="532">
      <data key="d1">False</data>
    </edge>
    <edge source="332" target="1268">
      <data key="d1">True</data>
    </edge>
    <edge source="332" target="490">
      <data key="d1">True</data>
    </edge>
    <edge source="332" target="926">
      <data key="d1">False</data>
    </edge>
    <edge source="332" target="708">
      <data key="d1">False</data>
    </edge>
    <edge source="332" target="1273">
      <data key="d1">True</data>
    </edge>
    <edge source="333" target="334">
      <data key="d1">True</data>
    </edge>
    <edge source="333" target="93">
      <data key="d1">False</data>
    </edge>
    <edge source="333" target="67">
      <data key="d1">True</data>
    </edge>
    <edge source="334" target="688">
      <data key="d1">False</data>
    </edge>
    <edge source="334" target="8">
      <data key="d1">True</data>
    </edge>
    <edge source="334" target="4">
      <data key="d1">True</data>
    </edge>
    <edge source="334" target="704">
      <data key="d1">False</data>
    </edge>
    <edge source="334" target="353">
      <data key="d1">True</data>
    </edge>
    <edge source="335" target="203">
      <data key="d1">False</data>
    </edge>
    <edge source="335" target="596">
      <data key="d1">True</data>
    </edge>
    <edge source="335" target="1816">
      <data key="d1">False</data>
    </edge>
    <edge source="335" target="1817">
      <data key="d1">False</data>
    </edge>
    <edge source="335" target="547">
      <data key="d1">False</data>
    </edge>
    <edge source="335" target="536">
      <data key="d1">False</data>
    </edge>
    <edge source="335" target="462">
      <data key="d1">True</data>
    </edge>
    <edge source="335" target="1819">
      <data key="d1">False</data>
    </edge>
    <edge source="335" target="475">
      <data key="d1">True</data>
    </edge>
    <edge source="335" target="1507">
      <data key="d1">False</data>
    </edge>
    <edge source="335" target="1821">
      <data key="d1">False</data>
    </edge>
    <edge source="335" target="1265">
      <data key="d1">False</data>
    </edge>
    <edge source="335" target="1076">
      <data key="d1">False</data>
    </edge>
    <edge source="335" target="1716">
      <data key="d1">False</data>
    </edge>
    <edge source="335" target="1630">
      <data key="d1">False</data>
    </edge>
    <edge source="335" target="4">
      <data key="d1">False</data>
    </edge>
    <edge source="335" target="1826">
      <data key="d1">False</data>
    </edge>
    <edge source="335" target="708">
      <data key="d1">False</data>
    </edge>
    <edge source="341" target="1381">
      <data key="d1">True</data>
    </edge>
    <edge source="341" target="1382">
      <data key="d1">True</data>
    </edge>
    <edge source="341" target="2">
      <data key="d1">False</data>
    </edge>
    <edge source="341" target="172">
      <data key="d1">True</data>
    </edge>
    <edge source="341" target="1383">
      <data key="d1">True</data>
    </edge>
    <edge source="341" target="1374">
      <data key="d1">True</data>
    </edge>
    <edge source="341" target="1315">
      <data key="d1">True</data>
    </edge>
    <edge source="341" target="1385">
      <data key="d1">True</data>
    </edge>
    <edge source="341" target="1078">
      <data key="d1">True</data>
    </edge>
    <edge source="342" target="8">
      <data key="d1">True</data>
    </edge>
    <edge source="342" target="950">
      <data key="d1">True</data>
    </edge>
    <edge source="342" target="340">
      <data key="d1">False</data>
    </edge>
    <edge source="342" target="818">
      <data key="d1">True</data>
    </edge>
    <edge source="345" target="1382">
      <data key="d1">False</data>
    </edge>
    <edge source="345" target="7">
      <data key="d1">False</data>
    </edge>
    <edge source="345" target="336">
      <data key="d1">False</data>
    </edge>
    <edge source="345" target="8">
      <data key="d1">False</data>
    </edge>
    <edge source="345" target="54">
      <data key="d1">False</data>
    </edge>
    <edge source="345" target="1952">
      <data key="d1">False</data>
    </edge>
    <edge source="345" target="64">
      <data key="d1">False</data>
    </edge>
    <edge source="345" target="24">
      <data key="d1">False</data>
    </edge>
    <edge source="345" target="287">
      <data key="d1">False</data>
    </edge>
    <edge source="345" target="2598">
      <data key="d1">False</data>
    </edge>
    <edge source="345" target="1021">
      <data key="d1">False</data>
    </edge>
    <edge source="345" target="2">
      <data key="d1">False</data>
    </edge>
    <edge source="345" target="644">
      <data key="d1">False</data>
    </edge>
    <edge source="345" target="1937">
      <data key="d1">False</data>
    </edge>
    <edge source="345" target="2599">
      <data key="d1">False</data>
    </edge>
    <edge source="345" target="497">
      <data key="d1">False</data>
    </edge>
    <edge source="345" target="500">
      <data key="d1">False</data>
    </edge>
    <edge source="345" target="1066">
      <data key="d1">True</data>
    </edge>
    <edge source="345" target="253">
      <data key="d1">True</data>
    </edge>
    <edge source="345" target="56">
      <data key="d1">False</data>
    </edge>
    <edge source="345" target="93">
      <data key="d1">False</data>
    </edge>
    <edge source="345" target="1046">
      <data key="d1">False</data>
    </edge>
    <edge source="345" target="1098">
      <data key="d1">False</data>
    </edge>
    <edge source="345" target="2460">
      <data key="d1">False</data>
    </edge>
    <edge source="345" target="2600">
      <data key="d1">False</data>
    </edge>
    <edge source="345" target="228">
      <data key="d1">True</data>
    </edge>
    <edge source="345" target="2245">
      <data key="d1">True</data>
    </edge>
    <edge source="345" target="903">
      <data key="d1">False</data>
    </edge>
    <edge source="345" target="2601">
      <data key="d1">False</data>
    </edge>
    <edge source="345" target="2184">
      <data key="d1">False</data>
    </edge>
    <edge source="345" target="30">
      <data key="d1">False</data>
    </edge>
    <edge source="345" target="1644">
      <data key="d1">False</data>
    </edge>
    <edge source="345" target="982">
      <data key="d1">False</data>
    </edge>
    <edge source="345" target="470">
      <data key="d1">False</data>
    </edge>
    <edge source="345" target="1929">
      <data key="d1">False</data>
    </edge>
    <edge source="345" target="174">
      <data key="d1">False</data>
    </edge>
    <edge source="345" target="106">
      <data key="d1">False</data>
    </edge>
    <edge source="345" target="474">
      <data key="d1">False</data>
    </edge>
    <edge source="345" target="1030">
      <data key="d1">False</data>
    </edge>
    <edge source="345" target="2127">
      <data key="d1">False</data>
    </edge>
    <edge source="345" target="232">
      <data key="d1">True</data>
    </edge>
    <edge source="345" target="2603">
      <data key="d1">False</data>
    </edge>
    <edge source="345" target="210">
      <data key="d1">False</data>
    </edge>
    <edge source="345" target="1979">
      <data key="d1">False</data>
    </edge>
    <edge source="345" target="326">
      <data key="d1">False</data>
    </edge>
    <edge source="345" target="1980">
      <data key="d1">False</data>
    </edge>
    <edge source="345" target="33">
      <data key="d1">False</data>
    </edge>
    <edge source="345" target="565">
      <data key="d1">False</data>
    </edge>
    <edge source="345" target="376">
      <data key="d1">False</data>
    </edge>
    <edge source="345" target="1032">
      <data key="d1">False</data>
    </edge>
    <edge source="345" target="1663">
      <data key="d1">False</data>
    </edge>
    <edge source="345" target="378">
      <data key="d1">False</data>
    </edge>
    <edge source="345" target="480">
      <data key="d1">False</data>
    </edge>
    <edge source="345" target="646">
      <data key="d1">True</data>
    </edge>
    <edge source="345" target="2604">
      <data key="d1">True</data>
    </edge>
    <edge source="345" target="277">
      <data key="d1">False</data>
    </edge>
    <edge source="345" target="1351">
      <data key="d1">True</data>
    </edge>
    <edge source="345" target="237">
      <data key="d1">False</data>
    </edge>
    <edge source="345" target="567">
      <data key="d1">True</data>
    </edge>
    <edge source="345" target="118">
      <data key="d1">False</data>
    </edge>
    <edge source="345" target="609">
      <data key="d1">False</data>
    </edge>
    <edge source="345" target="4">
      <data key="d1">False</data>
    </edge>
    <edge source="345" target="700">
      <data key="d1">False</data>
    </edge>
    <edge source="345" target="2606">
      <data key="d1">False</data>
    </edge>
    <edge source="345" target="1635">
      <data key="d1">False</data>
    </edge>
    <edge source="345" target="2607">
      <data key="d1">True</data>
    </edge>
    <edge source="345" target="1636">
      <data key="d1">False</data>
    </edge>
    <edge source="345" target="2608">
      <data key="d1">False</data>
    </edge>
    <edge source="345" target="2135">
      <data key="d1">True</data>
    </edge>
    <edge source="345" target="1310">
      <data key="d1">True</data>
    </edge>
    <edge source="345" target="2160">
      <data key="d1">False</data>
    </edge>
    <edge source="345" target="13">
      <data key="d1">False</data>
    </edge>
    <edge source="345" target="661">
      <data key="d1">False</data>
    </edge>
    <edge source="345" target="513">
      <data key="d1">False</data>
    </edge>
    <edge source="345" target="2610">
      <data key="d1">False</data>
    </edge>
    <edge source="345" target="131">
      <data key="d1">False</data>
    </edge>
    <edge source="345" target="61">
      <data key="d1">False</data>
    </edge>
    <edge source="345" target="515">
      <data key="d1">False</data>
    </edge>
    <edge source="345" target="2000">
      <data key="d1">True</data>
    </edge>
    <edge source="345" target="2612">
      <data key="d1">False</data>
    </edge>
    <edge source="345" target="2613">
      <data key="d1">False</data>
    </edge>
    <edge source="345" target="2347">
      <data key="d1">False</data>
    </edge>
    <edge source="345" target="2136">
      <data key="d1">False</data>
    </edge>
    <edge source="345" target="1321">
      <data key="d1">False</data>
    </edge>
    <edge source="345" target="489">
      <data key="d1">False</data>
    </edge>
    <edge source="345" target="386">
      <data key="d1">False</data>
    </edge>
    <edge source="345" target="2614">
      <data key="d1">False</data>
    </edge>
    <edge source="345" target="353">
      <data key="d1">False</data>
    </edge>
    <edge source="345" target="198">
      <data key="d1">False</data>
    </edge>
    <edge source="345" target="199">
      <data key="d1">False</data>
    </edge>
    <edge source="345" target="284">
      <data key="d1">True</data>
    </edge>
    <edge source="345" target="388">
      <data key="d1">False</data>
    </edge>
    <edge source="345" target="1121">
      <data key="d1">False</data>
    </edge>
    <edge source="345" target="2615">
      <data key="d1">True</data>
    </edge>
    <edge source="345" target="2387">
      <data key="d1">True</data>
    </edge>
    <edge source="345" target="222">
      <data key="d1">True</data>
    </edge>
    <edge source="345" target="455">
      <data key="d1">True</data>
    </edge>
    <edge source="345" target="151">
      <data key="d1">False</data>
    </edge>
    <edge source="345" target="972">
      <data key="d1">False</data>
    </edge>
    <edge source="348" target="22">
      <data key="d1">True</data>
    </edge>
    <edge source="348" target="800">
      <data key="d1">True</data>
    </edge>
    <edge source="348" target="775">
      <data key="d1">True</data>
    </edge>
    <edge source="348" target="163">
      <data key="d1">True</data>
    </edge>
    <edge source="348" target="867">
      <data key="d1">True</data>
    </edge>
    <edge source="348" target="397">
      <data key="d1">True</data>
    </edge>
    <edge source="348" target="1837">
      <data key="d1">False</data>
    </edge>
    <edge source="348" target="810">
      <data key="d1">True</data>
    </edge>
    <edge source="348" target="30">
      <data key="d1">True</data>
    </edge>
    <edge source="348" target="4">
      <data key="d1">True</data>
    </edge>
    <edge source="348" target="36">
      <data key="d1">True</data>
    </edge>
    <edge source="348" target="348">
      <data key="d1">True</data>
    </edge>
    <edge source="348" target="165">
      <data key="d1">True</data>
    </edge>
    <edge source="348" target="487">
      <data key="d1">False</data>
    </edge>
    <edge source="348" target="2276">
      <data key="d1">True</data>
    </edge>
    <edge source="348" target="151">
      <data key="d1">False</data>
    </edge>
    <edge source="349" target="24">
      <data key="d1">True</data>
    </edge>
    <edge source="349" target="350">
      <data key="d1">True</data>
    </edge>
    <edge source="352" target="353">
      <data key="d1">True</data>
    </edge>
    <edge source="365" target="7">
      <data key="d1">True</data>
    </edge>
    <edge source="365" target="742">
      <data key="d1">True</data>
    </edge>
    <edge source="366" target="786">
      <data key="d1">True</data>
    </edge>
    <edge source="366" target="163">
      <data key="d1">True</data>
    </edge>
    <edge source="366" target="256">
      <data key="d1">True</data>
    </edge>
    <edge source="367" target="271">
      <data key="d1">False</data>
    </edge>
    <edge source="370" target="83">
      <data key="d1">False</data>
    </edge>
    <edge source="370" target="1459">
      <data key="d1">False</data>
    </edge>
    <edge source="370" target="1456">
      <data key="d1">False</data>
    </edge>
    <edge source="374" target="9">
      <data key="d1">True</data>
    </edge>
    <edge source="374" target="2">
      <data key="d1">False</data>
    </edge>
    <edge source="374" target="362">
      <data key="d1">False</data>
    </edge>
    <edge source="374" target="1585">
      <data key="d1">True</data>
    </edge>
    <edge source="374" target="1611">
      <data key="d1">False</data>
    </edge>
    <edge source="374" target="164">
      <data key="d1">False</data>
    </edge>
    <edge source="374" target="1612">
      <data key="d1">False</data>
    </edge>
    <edge source="383" target="775">
      <data key="d1">False</data>
    </edge>
    <edge source="386" target="791">
      <data key="d1">False</data>
    </edge>
    <edge source="386" target="2588">
      <data key="d1">False</data>
    </edge>
    <edge source="386" target="2553">
      <data key="d1">False</data>
    </edge>
    <edge source="386" target="1577">
      <data key="d1">False</data>
    </edge>
    <edge source="386" target="1133">
      <data key="d1">False</data>
    </edge>
    <edge source="386" target="2">
      <data key="d1">False</data>
    </edge>
    <edge source="386" target="529">
      <data key="d1">False</data>
    </edge>
    <edge source="386" target="546">
      <data key="d1">False</data>
    </edge>
    <edge source="386" target="1578">
      <data key="d1">True</data>
    </edge>
    <edge source="386" target="1211">
      <data key="d1">False</data>
    </edge>
    <edge source="386" target="2589">
      <data key="d1">True</data>
    </edge>
    <edge source="386" target="2367">
      <data key="d1">True</data>
    </edge>
    <edge source="386" target="1644">
      <data key="d1">False</data>
    </edge>
    <edge source="386" target="106">
      <data key="d1">False</data>
    </edge>
    <edge source="386" target="2210">
      <data key="d1">True</data>
    </edge>
    <edge source="386" target="475">
      <data key="d1">False</data>
    </edge>
    <edge source="386" target="372">
      <data key="d1">True</data>
    </edge>
    <edge source="386" target="231">
      <data key="d1">True</data>
    </edge>
    <edge source="386" target="232">
      <data key="d1">True</data>
    </edge>
    <edge source="386" target="32">
      <data key="d1">False</data>
    </edge>
    <edge source="386" target="33">
      <data key="d1">True</data>
    </edge>
    <edge source="386" target="565">
      <data key="d1">False</data>
    </edge>
    <edge source="386" target="276">
      <data key="d1">False</data>
    </edge>
    <edge source="386" target="1610">
      <data key="d1">False</data>
    </edge>
    <edge source="386" target="1156">
      <data key="d1">True</data>
    </edge>
    <edge source="386" target="376">
      <data key="d1">False</data>
    </edge>
    <edge source="386" target="378">
      <data key="d1">False</data>
    </edge>
    <edge source="386" target="647">
      <data key="d1">False</data>
    </edge>
    <edge source="386" target="574">
      <data key="d1">True</data>
    </edge>
    <edge source="386" target="567">
      <data key="d1">True</data>
    </edge>
    <edge source="386" target="118">
      <data key="d1">False</data>
    </edge>
    <edge source="386" target="609">
      <data key="d1">False</data>
    </edge>
    <edge source="386" target="2593">
      <data key="d1">False</data>
    </edge>
    <edge source="386" target="59">
      <data key="d1">False</data>
    </edge>
    <edge source="386" target="1635">
      <data key="d1">False</data>
    </edge>
    <edge source="386" target="986">
      <data key="d1">True</data>
    </edge>
    <edge source="386" target="1636">
      <data key="d1">False</data>
    </edge>
    <edge source="386" target="164">
      <data key="d1">False</data>
    </edge>
    <edge source="386" target="661">
      <data key="d1">False</data>
    </edge>
    <edge source="386" target="2139">
      <data key="d1">True</data>
    </edge>
    <edge source="386" target="61">
      <data key="d1">False</data>
    </edge>
    <edge source="386" target="2595">
      <data key="d1">False</data>
    </edge>
    <edge source="386" target="387">
      <data key="d1">False</data>
    </edge>
    <edge source="386" target="858">
      <data key="d1">False</data>
    </edge>
    <edge source="386" target="5">
      <data key="d1">False</data>
    </edge>
    <edge source="386" target="2023">
      <data key="d1">False</data>
    </edge>
    <edge source="387" target="565">
      <data key="d1">False</data>
    </edge>
    <edge source="387" target="59">
      <data key="d1">False</data>
    </edge>
    <edge source="387" target="61">
      <data key="d1">False</data>
    </edge>
    <edge source="388" target="1">
      <data key="d1">False</data>
    </edge>
    <edge source="388" target="2">
      <data key="d1">False</data>
    </edge>
    <edge source="388" target="1127">
      <data key="d1">True</data>
    </edge>
    <edge source="388" target="58">
      <data key="d1">True</data>
    </edge>
    <edge source="388" target="927">
      <data key="d1">False</data>
    </edge>
    <edge source="388" target="455">
      <data key="d1">False</data>
    </edge>
    <edge source="389" target="2336">
      <data key="d1">True</data>
    </edge>
    <edge source="389" target="2791">
      <data key="d1">False</data>
    </edge>
    <edge source="389" target="2792">
      <data key="d1">True</data>
    </edge>
    <edge source="393" target="316">
      <data key="d1">False</data>
    </edge>
    <edge source="394" target="395">
      <data key="d1">False</data>
    </edge>
    <edge source="394" target="396">
      <data key="d1">False</data>
    </edge>
    <edge source="394" target="397">
      <data key="d1">True</data>
    </edge>
    <edge source="397" target="788">
      <data key="d1">False</data>
    </edge>
    <edge source="397" target="2">
      <data key="d1">False</data>
    </edge>
    <edge source="397" target="807">
      <data key="d1">True</data>
    </edge>
    <edge source="402" target="403">
      <data key="d1">True</data>
    </edge>
    <edge source="402" target="139">
      <data key="d1">True</data>
    </edge>
    <edge source="403" target="781">
      <data key="d1">False</data>
    </edge>
    <edge source="403" target="61">
      <data key="d1">False</data>
    </edge>
    <edge source="403" target="139">
      <data key="d1">True</data>
    </edge>
    <edge source="404" target="405">
      <data key="d1">False</data>
    </edge>
    <edge source="404" target="305">
      <data key="d1">False</data>
    </edge>
    <edge source="404" target="406">
      <data key="d1">False</data>
    </edge>
    <edge source="404" target="407">
      <data key="d1">False</data>
    </edge>
    <edge source="404" target="408">
      <data key="d1">True</data>
    </edge>
    <edge source="404" target="409">
      <data key="d1">True</data>
    </edge>
    <edge source="404" target="67">
      <data key="d1">True</data>
    </edge>
    <edge source="404" target="410">
      <data key="d1">True</data>
    </edge>
    <edge source="404" target="411">
      <data key="d1">True</data>
    </edge>
    <edge source="414" target="416">
      <data key="d1">True</data>
    </edge>
    <edge source="415" target="83">
      <data key="d1">True</data>
    </edge>
    <edge source="418" target="2321">
      <data key="d1">False</data>
    </edge>
    <edge source="418" target="791">
      <data key="d1">False</data>
    </edge>
    <edge source="418" target="1815">
      <data key="d1">False</data>
    </edge>
    <edge source="418" target="2323">
      <data key="d1">False</data>
    </edge>
    <edge source="418" target="326">
      <data key="d1">False</data>
    </edge>
    <edge source="418" target="476">
      <data key="d1">True</data>
    </edge>
    <edge source="418" target="1128">
      <data key="d1">False</data>
    </edge>
    <edge source="418" target="12">
      <data key="d1">False</data>
    </edge>
    <edge source="418" target="1629">
      <data key="d1">False</data>
    </edge>
    <edge source="418" target="381">
      <data key="d1">True</data>
    </edge>
    <edge source="418" target="969">
      <data key="d1">False</data>
    </edge>
    <edge source="418" target="835">
      <data key="d1">True</data>
    </edge>
    <edge source="418" target="1611">
      <data key="d1">False</data>
    </edge>
    <edge source="418" target="611">
      <data key="d1">True</data>
    </edge>
    <edge source="418" target="490">
      <data key="d1">False</data>
    </edge>
    <edge source="418" target="2329">
      <data key="d1">True</data>
    </edge>
    <edge source="418" target="151">
      <data key="d1">True</data>
    </edge>
    <edge source="419" target="467">
      <data key="d1">False</data>
    </edge>
    <edge source="419" target="1629">
      <data key="d1">False</data>
    </edge>
    <edge source="419" target="574">
      <data key="d1">False</data>
    </edge>
    <edge source="419" target="237">
      <data key="d1">False</data>
    </edge>
    <edge source="419" target="631">
      <data key="d1">False</data>
    </edge>
    <edge source="419" target="2332">
      <data key="d1">False</data>
    </edge>
    <edge source="419" target="1121">
      <data key="d1">False</data>
    </edge>
    <edge source="419" target="151">
      <data key="d1">False</data>
    </edge>
    <edge source="419" target="2334">
      <data key="d1">False</data>
    </edge>
    <edge source="420" target="2335">
      <data key="d1">False</data>
    </edge>
    <edge source="420" target="2336">
      <data key="d1">False</data>
    </edge>
    <edge source="420" target="1569">
      <data key="d1">False</data>
    </edge>
    <edge source="420" target="790">
      <data key="d1">False</data>
    </edge>
    <edge source="420" target="523">
      <data key="d1">False</data>
    </edge>
    <edge source="420" target="24">
      <data key="d1">True</data>
    </edge>
    <edge source="420" target="2226">
      <data key="d1">True</data>
    </edge>
    <edge source="420" target="2">
      <data key="d1">False</data>
    </edge>
    <edge source="420" target="307">
      <data key="d1">True</data>
    </edge>
    <edge source="420" target="686">
      <data key="d1">False</data>
    </edge>
    <edge source="420" target="1817">
      <data key="d1">False</data>
    </edge>
    <edge source="420" target="2337">
      <data key="d1">False</data>
    </edge>
    <edge source="420" target="750">
      <data key="d1">False</data>
    </edge>
    <edge source="420" target="1392">
      <data key="d1">True</data>
    </edge>
    <edge source="420" target="2338">
      <data key="d1">True</data>
    </edge>
    <edge source="420" target="2339">
      <data key="d1">True</data>
    </edge>
    <edge source="420" target="1568">
      <data key="d1">False</data>
    </edge>
    <edge source="420" target="1573">
      <data key="d1">False</data>
    </edge>
    <edge source="420" target="1657">
      <data key="d1">True</data>
    </edge>
    <edge source="420" target="567">
      <data key="d1">True</data>
    </edge>
    <edge source="420" target="4">
      <data key="d1">True</data>
    </edge>
    <edge source="420" target="2340">
      <data key="d1">True</data>
    </edge>
    <edge source="420" target="418">
      <data key="d1">True</data>
    </edge>
    <edge source="420" target="927">
      <data key="d1">False</data>
    </edge>
    <edge source="420" target="2341">
      <data key="d1">True</data>
    </edge>
    <edge source="420" target="199">
      <data key="d1">False</data>
    </edge>
    <edge source="420" target="2342">
      <data key="d1">False</data>
    </edge>
    <edge source="420" target="2343">
      <data key="d1">True</data>
    </edge>
    <edge source="420" target="934">
      <data key="d1">True</data>
    </edge>
    <edge source="421" target="167">
      <data key="d1">True</data>
    </edge>
    <edge source="421" target="83">
      <data key="d1">False</data>
    </edge>
    <edge source="422" target="2">
      <data key="d1">True</data>
    </edge>
    <edge source="425" target="426">
      <data key="d1">True</data>
    </edge>
    <edge source="427" target="36">
      <data key="d1">False</data>
    </edge>
    <edge source="427" target="432">
      <data key="d1">False</data>
    </edge>
    <edge source="427" target="61">
      <data key="d1">False</data>
    </edge>
    <edge source="432" target="19">
      <data key="d1">False</data>
    </edge>
    <edge source="432" target="2238">
      <data key="d1">False</data>
    </edge>
    <edge source="432" target="2239">
      <data key="d1">False</data>
    </edge>
    <edge source="432" target="1942">
      <data key="d1">True</data>
    </edge>
    <edge source="432" target="2222">
      <data key="d1">False</data>
    </edge>
    <edge source="432" target="1161">
      <data key="d1">True</data>
    </edge>
    <edge source="432" target="2225">
      <data key="d1">True</data>
    </edge>
    <edge source="432" target="2087">
      <data key="d1">False</data>
    </edge>
    <edge source="432" target="336">
      <data key="d1">True</data>
    </edge>
    <edge source="432" target="2240">
      <data key="d1">False</data>
    </edge>
    <edge source="432" target="24">
      <data key="d1">True</data>
    </edge>
    <edge source="432" target="167">
      <data key="d1">True</data>
    </edge>
    <edge source="432" target="2226">
      <data key="d1">False</data>
    </edge>
    <edge source="432" target="1960">
      <data key="d1">False</data>
    </edge>
    <edge source="432" target="2">
      <data key="d1">False</data>
    </edge>
    <edge source="432" target="307">
      <data key="d1">True</data>
    </edge>
    <edge source="432" target="546">
      <data key="d1">True</data>
    </edge>
    <edge source="432" target="1760">
      <data key="d1">False</data>
    </edge>
    <edge source="432" target="10">
      <data key="d1">True</data>
    </edge>
    <edge source="432" target="93">
      <data key="d1">True</data>
    </edge>
    <edge source="432" target="2243">
      <data key="d1">False</data>
    </edge>
    <edge source="432" target="201">
      <data key="d1">False</data>
    </edge>
    <edge source="432" target="229">
      <data key="d1">False</data>
    </edge>
    <edge source="432" target="2246">
      <data key="d1">False</data>
    </edge>
    <edge source="432" target="475">
      <data key="d1">True</data>
    </edge>
    <edge source="432" target="1982">
      <data key="d1">False</data>
    </edge>
    <edge source="432" target="567">
      <data key="d1">True</data>
    </edge>
    <edge source="432" target="4">
      <data key="d1">True</data>
    </edge>
    <edge source="432" target="2248">
      <data key="d1">True</data>
    </edge>
    <edge source="432" target="2230">
      <data key="d1">False</data>
    </edge>
    <edge source="432" target="2193">
      <data key="d1">False</data>
    </edge>
    <edge source="432" target="131">
      <data key="d1">False</data>
    </edge>
    <edge source="432" target="61">
      <data key="d1">True</data>
    </edge>
    <edge source="432" target="1179">
      <data key="d1">False</data>
    </edge>
    <edge source="432" target="1639">
      <data key="d1">True</data>
    </edge>
    <edge source="432" target="244">
      <data key="d1">False</data>
    </edge>
    <edge source="432" target="2237">
      <data key="d1">False</data>
    </edge>
    <edge source="432" target="1376">
      <data key="d1">True</data>
    </edge>
    <edge source="432" target="70">
      <data key="d1">False</data>
    </edge>
    <edge source="432" target="2232">
      <data key="d1">True</data>
    </edge>
    <edge source="432" target="1652">
      <data key="d1">True</data>
    </edge>
    <edge source="432" target="5">
      <data key="d1">False</data>
    </edge>
    <edge source="432" target="2143">
      <data key="d1">True</data>
    </edge>
    <edge source="432" target="1473">
      <data key="d1">False</data>
    </edge>
    <edge source="432" target="494">
      <data key="d1">False</data>
    </edge>
    <edge source="433" target="435">
      <data key="d1">False</data>
    </edge>
    <edge source="433" target="51">
      <data key="d1">False</data>
    </edge>
    <edge source="433" target="436">
      <data key="d1">False</data>
    </edge>
    <edge source="433" target="437">
      <data key="d1">False</data>
    </edge>
    <edge source="433" target="2">
      <data key="d1">False</data>
    </edge>
    <edge source="433" target="204">
      <data key="d1">False</data>
    </edge>
    <edge source="433" target="438">
      <data key="d1">False</data>
    </edge>
    <edge source="433" target="439">
      <data key="d1">False</data>
    </edge>
    <edge source="433" target="444">
      <data key="d1">False</data>
    </edge>
    <edge source="433" target="109">
      <data key="d1">True</data>
    </edge>
    <edge source="433" target="58">
      <data key="d1">False</data>
    </edge>
    <edge source="433" target="445">
      <data key="d1">False</data>
    </edge>
    <edge source="433" target="446">
      <data key="d1">False</data>
    </edge>
    <edge source="433" target="214">
      <data key="d1">False</data>
    </edge>
    <edge source="433" target="61">
      <data key="d1">True</data>
    </edge>
    <edge source="433" target="449">
      <data key="d1">False</data>
    </edge>
    <edge source="433" target="451">
      <data key="d1">False</data>
    </edge>
    <edge source="433" target="452">
      <data key="d1">False</data>
    </edge>
    <edge source="433" target="453">
      <data key="d1">False</data>
    </edge>
    <edge source="455" target="2761">
      <data key="d1">False</data>
    </edge>
    <edge source="455" target="1677">
      <data key="d1">False</data>
    </edge>
    <edge source="455" target="83">
      <data key="d1">False</data>
    </edge>
    <edge source="455" target="362">
      <data key="d1">False</data>
    </edge>
    <edge source="455" target="2762">
      <data key="d1">False</data>
    </edge>
    <edge source="455" target="266">
      <data key="d1">False</data>
    </edge>
    <edge source="455" target="464">
      <data key="d1">False</data>
    </edge>
    <edge source="455" target="739">
      <data key="d1">True</data>
    </edge>
    <edge source="455" target="2764">
      <data key="d1">True</data>
    </edge>
    <edge source="455" target="93">
      <data key="d1">True</data>
    </edge>
    <edge source="455" target="658">
      <data key="d1">False</data>
    </edge>
    <edge source="455" target="109">
      <data key="d1">True</data>
    </edge>
    <edge source="455" target="210">
      <data key="d1">True</data>
    </edge>
    <edge source="455" target="983">
      <data key="d1">True</data>
    </edge>
    <edge source="455" target="326">
      <data key="d1">True</data>
    </edge>
    <edge source="455" target="33">
      <data key="d1">True</data>
    </edge>
    <edge source="455" target="1897">
      <data key="d1">False</data>
    </edge>
    <edge source="455" target="68">
      <data key="d1">True</data>
    </edge>
    <edge source="455" target="856">
      <data key="d1">True</data>
    </edge>
    <edge source="455" target="2766">
      <data key="d1">False</data>
    </edge>
    <edge source="455" target="2767">
      <data key="d1">False</data>
    </edge>
    <edge source="456" target="7">
      <data key="d1">True</data>
    </edge>
    <edge source="456" target="64">
      <data key="d1">False</data>
    </edge>
    <edge source="456" target="462">
      <data key="d1">False</data>
    </edge>
    <edge source="456" target="467">
      <data key="d1">False</data>
    </edge>
    <edge source="456" target="468">
      <data key="d1">False</data>
    </edge>
    <edge source="456" target="470">
      <data key="d1">False</data>
    </edge>
    <edge source="456" target="473">
      <data key="d1">False</data>
    </edge>
    <edge source="456" target="474">
      <data key="d1">False</data>
    </edge>
    <edge source="456" target="373">
      <data key="d1">False</data>
    </edge>
    <edge source="456" target="478">
      <data key="d1">False</data>
    </edge>
    <edge source="456" target="479">
      <data key="d1">False</data>
    </edge>
    <edge source="456" target="480">
      <data key="d1">False</data>
    </edge>
    <edge source="456" target="4">
      <data key="d1">True</data>
    </edge>
    <edge source="456" target="484">
      <data key="d1">False</data>
    </edge>
    <edge source="456" target="486">
      <data key="d1">False</data>
    </edge>
    <edge source="456" target="487">
      <data key="d1">False</data>
    </edge>
    <edge source="456" target="489">
      <data key="d1">False</data>
    </edge>
    <edge source="456" target="491">
      <data key="d1">False</data>
    </edge>
    <edge source="456" target="492">
      <data key="d1">False</data>
    </edge>
    <edge source="490" target="1768">
      <data key="d1">False</data>
    </edge>
    <edge source="490" target="654">
      <data key="d1">False</data>
    </edge>
    <edge source="490" target="8">
      <data key="d1">True</data>
    </edge>
    <edge source="490" target="64">
      <data key="d1">False</data>
    </edge>
    <edge source="490" target="1577">
      <data key="d1">False</data>
    </edge>
    <edge source="490" target="950">
      <data key="d1">True</data>
    </edge>
    <edge source="490" target="1817">
      <data key="d1">False</data>
    </edge>
    <edge source="490" target="462">
      <data key="d1">False</data>
    </edge>
    <edge source="490" target="2554">
      <data key="d1">False</data>
    </edge>
    <edge source="490" target="2555">
      <data key="d1">False</data>
    </edge>
    <edge source="490" target="727">
      <data key="d1">False</data>
    </edge>
    <edge source="490" target="951">
      <data key="d1">False</data>
    </edge>
    <edge source="490" target="332">
      <data key="d1">False</data>
    </edge>
    <edge source="490" target="1582">
      <data key="d1">False</data>
    </edge>
    <edge source="490" target="32">
      <data key="d1">False</data>
    </edge>
    <edge source="490" target="477">
      <data key="d1">False</data>
    </edge>
    <edge source="490" target="2558">
      <data key="d1">False</data>
    </edge>
    <edge source="490" target="479">
      <data key="d1">True</data>
    </edge>
    <edge source="490" target="1419">
      <data key="d1">False</data>
    </edge>
    <edge source="490" target="2272">
      <data key="d1">True</data>
    </edge>
    <edge source="490" target="1846">
      <data key="d1">True</data>
    </edge>
    <edge source="490" target="1586">
      <data key="d1">False</data>
    </edge>
    <edge source="490" target="2561">
      <data key="d1">True</data>
    </edge>
    <edge source="490" target="126">
      <data key="d1">False</data>
    </edge>
    <edge source="490" target="532">
      <data key="d1">False</data>
    </edge>
    <edge source="490" target="2197">
      <data key="d1">False</data>
    </edge>
    <edge source="490" target="1493">
      <data key="d1">False</data>
    </edge>
    <edge source="490" target="1602">
      <data key="d1">False</data>
    </edge>
    <edge source="508" target="1538">
      <data key="d1">False</data>
    </edge>
    <edge source="508" target="1335">
      <data key="d1">True</data>
    </edge>
    <edge source="508" target="2">
      <data key="d1">True</data>
    </edge>
    <edge source="508" target="1541">
      <data key="d1">True</data>
    </edge>
    <edge source="508" target="1542">
      <data key="d1">True</data>
    </edge>
    <edge source="508" target="474">
      <data key="d1">False</data>
    </edge>
    <edge source="508" target="32">
      <data key="d1">True</data>
    </edge>
    <edge source="508" target="211">
      <data key="d1">False</data>
    </edge>
    <edge source="508" target="1351">
      <data key="d1">False</data>
    </edge>
    <edge source="508" target="1034">
      <data key="d1">False</data>
    </edge>
    <edge source="508" target="119">
      <data key="d1">False</data>
    </edge>
    <edge source="508" target="1546">
      <data key="d1">False</data>
    </edge>
    <edge source="508" target="183">
      <data key="d1">False</data>
    </edge>
    <edge source="513" target="546">
      <data key="d1">True</data>
    </edge>
    <edge source="513" target="2252">
      <data key="d1">True</data>
    </edge>
    <edge source="513" target="1716">
      <data key="d1">True</data>
    </edge>
    <edge source="513" target="4">
      <data key="d1">True</data>
    </edge>
    <edge source="521" target="524">
      <data key="d1">False</data>
    </edge>
    <edge source="521" target="363">
      <data key="d1">False</data>
    </edge>
    <edge source="521" target="364">
      <data key="d1">True</data>
    </edge>
    <edge source="521" target="525">
      <data key="d1">False</data>
    </edge>
    <edge source="521" target="527">
      <data key="d1">False</data>
    </edge>
    <edge source="521" target="432">
      <data key="d1">False</data>
    </edge>
    <edge source="521" target="528">
      <data key="d1">False</data>
    </edge>
    <edge source="521" target="519">
      <data key="d1">False</data>
    </edge>
    <edge source="527" target="1057">
      <data key="d1">True</data>
    </edge>
    <edge source="527" target="2">
      <data key="d1">True</data>
    </edge>
    <edge source="527" target="433">
      <data key="d1">True</data>
    </edge>
    <edge source="527" target="193">
      <data key="d1">True</data>
    </edge>
    <edge source="527" target="757">
      <data key="d1">True</data>
    </edge>
    <edge source="527" target="979">
      <data key="d1">True</data>
    </edge>
    <edge source="527" target="1884">
      <data key="d1">False</data>
    </edge>
    <edge source="527" target="1303">
      <data key="d1">True</data>
    </edge>
    <edge source="527" target="1451">
      <data key="d1">True</data>
    </edge>
    <edge source="527" target="1127">
      <data key="d1">True</data>
    </edge>
    <edge source="527" target="2212">
      <data key="d1">False</data>
    </edge>
    <edge source="527" target="2213">
      <data key="d1">False</data>
    </edge>
    <edge source="527" target="700">
      <data key="d1">False</data>
    </edge>
    <edge source="527" target="1560">
      <data key="d1">False</data>
    </edge>
    <edge source="527" target="491">
      <data key="d1">False</data>
    </edge>
    <edge source="527" target="2214">
      <data key="d1">True</data>
    </edge>
    <edge source="527" target="2215">
      <data key="d1">True</data>
    </edge>
    <edge source="527" target="2216">
      <data key="d1">False</data>
    </edge>
    <edge source="527" target="2217">
      <data key="d1">False</data>
    </edge>
    <edge source="527" target="2218">
      <data key="d1">False</data>
    </edge>
    <edge source="529" target="332">
      <data key="d1">True</data>
    </edge>
    <edge source="529" target="4">
      <data key="d1">True</data>
    </edge>
    <edge source="529" target="532">
      <data key="d1">True</data>
    </edge>
    <edge source="529" target="490">
      <data key="d1">True</data>
    </edge>
    <edge source="533" target="487">
      <data key="d1">False</data>
    </edge>
    <edge source="534" target="51">
      <data key="d1">False</data>
    </edge>
    <edge source="534" target="535">
      <data key="d1">True</data>
    </edge>
    <edge source="534" target="350">
      <data key="d1">True</data>
    </edge>
    <edge source="538" target="1017">
      <data key="d1">False</data>
    </edge>
    <edge source="538" target="71">
      <data key="d1">False</data>
    </edge>
    <edge source="538" target="681">
      <data key="d1">False</data>
    </edge>
    <edge source="538" target="2">
      <data key="d1">False</data>
    </edge>
    <edge source="538" target="1459">
      <data key="d1">False</data>
    </edge>
    <edge source="538" target="1963">
      <data key="d1">False</data>
    </edge>
    <edge source="538" target="2418">
      <data key="d1">False</data>
    </edge>
    <edge source="538" target="1392">
      <data key="d1">False</data>
    </edge>
    <edge source="538" target="2050">
      <data key="d1">False</data>
    </edge>
    <edge source="538" target="2059">
      <data key="d1">False</data>
    </edge>
    <edge source="538" target="2205">
      <data key="d1">True</data>
    </edge>
    <edge source="538" target="2419">
      <data key="d1">True</data>
    </edge>
    <edge source="538" target="2420">
      <data key="d1">False</data>
    </edge>
    <edge source="538" target="2402">
      <data key="d1">True</data>
    </edge>
    <edge source="539" target="540">
      <data key="d1">True</data>
    </edge>
    <edge source="542" target="543">
      <data key="d1">False</data>
    </edge>
    <edge source="546" target="547">
      <data key="d1">True</data>
    </edge>
    <edge source="546" target="536">
      <data key="d1">True</data>
    </edge>
    <edge source="546" target="549">
      <data key="d1">False</data>
    </edge>
    <edge source="546" target="550">
      <data key="d1">False</data>
    </edge>
    <edge source="546" target="551">
      <data key="d1">False</data>
    </edge>
    <edge source="546" target="552">
      <data key="d1">False</data>
    </edge>
    <edge source="546" target="553">
      <data key="d1">False</data>
    </edge>
    <edge source="546" target="554">
      <data key="d1">False</data>
    </edge>
    <edge source="546" target="555">
      <data key="d1">False</data>
    </edge>
    <edge source="546" target="558">
      <data key="d1">False</data>
    </edge>
    <edge source="546" target="510">
      <data key="d1">True</data>
    </edge>
    <edge source="546" target="567">
      <data key="d1">True</data>
    </edge>
    <edge source="546" target="569">
      <data key="d1">False</data>
    </edge>
    <edge source="546" target="571">
      <data key="d1">True</data>
    </edge>
    <edge source="546" target="282">
      <data key="d1">True</data>
    </edge>
    <edge source="548" target="654">
      <data key="d1">False</data>
    </edge>
    <edge source="548" target="2">
      <data key="d1">False</data>
    </edge>
    <edge source="548" target="288">
      <data key="d1">False</data>
    </edge>
    <edge source="548" target="657">
      <data key="d1">False</data>
    </edge>
    <edge source="548" target="658">
      <data key="d1">False</data>
    </edge>
    <edge source="548" target="659">
      <data key="d1">False</data>
    </edge>
    <edge source="548" target="510">
      <data key="d1">False</data>
    </edge>
    <edge source="548" target="660">
      <data key="d1">False</data>
    </edge>
    <edge source="548" target="565">
      <data key="d1">False</data>
    </edge>
    <edge source="548" target="569">
      <data key="d1">False</data>
    </edge>
    <edge source="565" target="7">
      <data key="d1">True</data>
    </edge>
    <edge source="565" target="790">
      <data key="d1">False</data>
    </edge>
    <edge source="565" target="360">
      <data key="d1">True</data>
    </edge>
    <edge source="565" target="167">
      <data key="d1">True</data>
    </edge>
    <edge source="565" target="1577">
      <data key="d1">False</data>
    </edge>
    <edge source="565" target="161">
      <data key="d1">True</data>
    </edge>
    <edge source="565" target="168">
      <data key="d1">True</data>
    </edge>
    <edge source="565" target="1021">
      <data key="d1">True</data>
    </edge>
    <edge source="565" target="2">
      <data key="d1">True</data>
    </edge>
    <edge source="565" target="1483">
      <data key="d1">False</data>
    </edge>
    <edge source="565" target="546">
      <data key="d1">False</data>
    </edge>
    <edge source="565" target="1578">
      <data key="d1">False</data>
    </edge>
    <edge source="565" target="727">
      <data key="d1">False</data>
    </edge>
    <edge source="565" target="1579">
      <data key="d1">False</data>
    </edge>
    <edge source="565" target="1580">
      <data key="d1">True</data>
    </edge>
    <edge source="565" target="163">
      <data key="d1">True</data>
    </edge>
    <edge source="565" target="948">
      <data key="d1">False</data>
    </edge>
    <edge source="565" target="1232">
      <data key="d1">True</data>
    </edge>
    <edge source="565" target="549">
      <data key="d1">False</data>
    </edge>
    <edge source="565" target="1582">
      <data key="d1">False</data>
    </edge>
    <edge source="565" target="372">
      <data key="d1">False</data>
    </edge>
    <edge source="565" target="1583">
      <data key="d1">False</data>
    </edge>
    <edge source="565" target="231">
      <data key="d1">False</data>
    </edge>
    <edge source="565" target="232">
      <data key="d1">False</data>
    </edge>
    <edge source="565" target="210">
      <data key="d1">False</data>
    </edge>
    <edge source="565" target="1585">
      <data key="d1">False</data>
    </edge>
    <edge source="565" target="566">
      <data key="d1">False</data>
    </edge>
    <edge source="565" target="335">
      <data key="d1">True</data>
    </edge>
    <edge source="565" target="1586">
      <data key="d1">False</data>
    </edge>
    <edge source="565" target="1590">
      <data key="d1">False</data>
    </edge>
    <edge source="565" target="1321">
      <data key="d1">False</data>
    </edge>
    <edge source="565" target="1592">
      <data key="d1">False</data>
    </edge>
    <edge source="565" target="1593">
      <data key="d1">False</data>
    </edge>
    <edge source="565" target="931">
      <data key="d1">False</data>
    </edge>
    <edge source="566" target="546">
      <data key="d1">False</data>
    </edge>
    <edge source="566" target="598">
      <data key="d1">True</data>
    </edge>
    <edge source="566" target="1580">
      <data key="d1">True</data>
    </edge>
    <edge source="566" target="231">
      <data key="d1">False</data>
    </edge>
    <edge source="566" target="1596">
      <data key="d1">True</data>
    </edge>
    <edge source="566" target="1593">
      <data key="d1">False</data>
    </edge>
    <edge source="573" target="324">
      <data key="d1">True</data>
    </edge>
    <edge source="573" target="574">
      <data key="d1">True</data>
    </edge>
    <edge source="575" target="166">
      <data key="d1">False</data>
    </edge>
    <edge source="575" target="349">
      <data key="d1">False</data>
    </edge>
    <edge source="575" target="177">
      <data key="d1">False</data>
    </edge>
    <edge source="575" target="178">
      <data key="d1">False</data>
    </edge>
    <edge source="575" target="576">
      <data key="d1">False</data>
    </edge>
    <edge source="575" target="577">
      <data key="d1">False</data>
    </edge>
    <edge source="575" target="295">
      <data key="d1">False</data>
    </edge>
    <edge source="575" target="578">
      <data key="d1">True</data>
    </edge>
    <edge source="575" target="179">
      <data key="d1">False</data>
    </edge>
    <edge source="575" target="180">
      <data key="d1">False</data>
    </edge>
    <edge source="575" target="181">
      <data key="d1">False</data>
    </edge>
    <edge source="575" target="492">
      <data key="d1">False</data>
    </edge>
    <edge source="578" target="223">
      <data key="d1">True</data>
    </edge>
    <edge source="578" target="2086">
      <data key="d1">True</data>
    </edge>
    <edge source="578" target="2087">
      <data key="d1">False</data>
    </edge>
    <edge source="578" target="1">
      <data key="d1">False</data>
    </edge>
    <edge source="578" target="263">
      <data key="d1">True</data>
    </edge>
    <edge source="578" target="22">
      <data key="d1">False</data>
    </edge>
    <edge source="578" target="2088">
      <data key="d1">False</data>
    </edge>
    <edge source="578" target="287">
      <data key="d1">True</data>
    </edge>
    <edge source="578" target="1021">
      <data key="d1">True</data>
    </edge>
    <edge source="578" target="86">
      <data key="d1">True</data>
    </edge>
    <edge source="578" target="2">
      <data key="d1">False</data>
    </edge>
    <edge source="578" target="364">
      <data key="d1">False</data>
    </edge>
    <edge source="578" target="964">
      <data key="d1">True</data>
    </edge>
    <edge source="578" target="1053">
      <data key="d1">True</data>
    </edge>
    <edge source="578" target="67">
      <data key="d1">True</data>
    </edge>
    <edge source="578" target="2092">
      <data key="d1">False</data>
    </edge>
    <edge source="578" target="299">
      <data key="d1">True</data>
    </edge>
    <edge source="578" target="386">
      <data key="d1">True</data>
    </edge>
    <edge source="578" target="5">
      <data key="d1">True</data>
    </edge>
    <edge source="578" target="38">
      <data key="d1">False</data>
    </edge>
    <edge source="585" target="362">
      <data key="d1">True</data>
    </edge>
    <edge source="585" target="151">
      <data key="d1">False</data>
    </edge>
    <edge source="586" target="587">
      <data key="d1">False</data>
    </edge>
    <edge source="587" target="2267">
      <data key="d1">True</data>
    </edge>
    <edge source="587" target="2268">
      <data key="d1">True</data>
    </edge>
    <edge source="587" target="203">
      <data key="d1">True</data>
    </edge>
    <edge source="587" target="2">
      <data key="d1">False</data>
    </edge>
    <edge source="587" target="981">
      <data key="d1">False</data>
    </edge>
    <edge source="587" target="88">
      <data key="d1">False</data>
    </edge>
    <edge source="587" target="2269">
      <data key="d1">False</data>
    </edge>
    <edge source="587" target="1071">
      <data key="d1">False</data>
    </edge>
    <edge source="587" target="2271">
      <data key="d1">False</data>
    </edge>
    <edge source="587" target="475">
      <data key="d1">False</data>
    </edge>
    <edge source="587" target="2272">
      <data key="d1">True</data>
    </edge>
    <edge source="587" target="610">
      <data key="d1">True</data>
    </edge>
    <edge source="587" target="2083">
      <data key="d1">False</data>
    </edge>
    <edge source="587" target="2273">
      <data key="d1">False</data>
    </edge>
    <edge source="587" target="1179">
      <data key="d1">False</data>
    </edge>
    <edge source="587" target="2274">
      <data key="d1">False</data>
    </edge>
    <edge source="587" target="989">
      <data key="d1">False</data>
    </edge>
    <edge source="597" target="679">
      <data key="d1">False</data>
    </edge>
    <edge source="601" target="67">
      <data key="d1">True</data>
    </edge>
    <edge source="601" target="69">
      <data key="d1">True</data>
    </edge>
    <edge source="607" target="1003">
      <data key="d1">False</data>
    </edge>
    <edge source="607" target="67">
      <data key="d1">True</data>
    </edge>
    <edge source="611" target="457">
      <data key="d1">True</data>
    </edge>
    <edge source="611" target="30">
      <data key="d1">False</data>
    </edge>
    <edge source="611" target="4">
      <data key="d1">False</data>
    </edge>
    <edge source="611" target="241">
      <data key="d1">True</data>
    </edge>
    <edge source="611" target="5">
      <data key="d1">False</data>
    </edge>
    <edge source="615" target="600">
      <data key="d1">True</data>
    </edge>
    <edge source="615" target="403">
      <data key="d1">True</data>
    </edge>
    <edge source="615" target="2084">
      <data key="d1">True</data>
    </edge>
    <edge source="615" target="1468">
      <data key="d1">True</data>
    </edge>
    <edge source="615" target="486">
      <data key="d1">True</data>
    </edge>
    <edge source="616" target="2084">
      <data key="d1">True</data>
    </edge>
    <edge source="617" target="432">
      <data key="d1">True</data>
    </edge>
    <edge source="618" target="1479">
      <data key="d1">False</data>
    </edge>
    <edge source="618" target="1480">
      <data key="d1">False</data>
    </edge>
    <edge source="618" target="2068">
      <data key="d1">False</data>
    </edge>
    <edge source="618" target="206">
      <data key="d1">False</data>
    </edge>
    <edge source="618" target="978">
      <data key="d1">False</data>
    </edge>
    <edge source="618" target="618">
      <data key="d1">False</data>
    </edge>
    <edge source="618" target="492">
      <data key="d1">False</data>
    </edge>
    <edge source="619" target="2104">
      <data key="d1">False</data>
    </edge>
    <edge source="619" target="598">
      <data key="d1">False</data>
    </edge>
    <edge source="619" target="1838">
      <data key="d1">False</data>
    </edge>
    <edge source="619" target="2033">
      <data key="d1">False</data>
    </edge>
    <edge source="619" target="2106">
      <data key="d1">False</data>
    </edge>
    <edge source="619" target="1849">
      <data key="d1">False</data>
    </edge>
    <edge source="619" target="753">
      <data key="d1">False</data>
    </edge>
    <edge source="619" target="2107">
      <data key="d1">False</data>
    </edge>
    <edge source="619" target="2109">
      <data key="d1">False</data>
    </edge>
    <edge source="630" target="83">
      <data key="d1">True</data>
    </edge>
    <edge source="630" target="2395">
      <data key="d1">True</data>
    </edge>
    <edge source="630" target="2396">
      <data key="d1">True</data>
    </edge>
    <edge source="630" target="1418">
      <data key="d1">False</data>
    </edge>
    <edge source="630" target="126">
      <data key="d1">True</data>
    </edge>
    <edge source="630" target="857">
      <data key="d1">True</data>
    </edge>
    <edge source="630" target="455">
      <data key="d1">True</data>
    </edge>
    <edge source="631" target="711">
      <data key="d1">False</data>
    </edge>
    <edge source="631" target="83">
      <data key="d1">True</data>
    </edge>
    <edge source="631" target="2396">
      <data key="d1">True</data>
    </edge>
    <edge source="631" target="1024">
      <data key="d1">False</data>
    </edge>
    <edge source="631" target="598">
      <data key="d1">False</data>
    </edge>
    <edge source="631" target="604">
      <data key="d1">True</data>
    </edge>
    <edge source="631" target="1657">
      <data key="d1">False</data>
    </edge>
    <edge source="631" target="2397">
      <data key="d1">True</data>
    </edge>
    <edge source="631" target="567">
      <data key="d1">False</data>
    </edge>
    <edge source="631" target="527">
      <data key="d1">False</data>
    </edge>
    <edge source="631" target="2399">
      <data key="d1">True</data>
    </edge>
    <edge source="631" target="455">
      <data key="d1">True</data>
    </edge>
    <edge source="637" target="598">
      <data key="d1">False</data>
    </edge>
    <edge source="638" target="639">
      <data key="d1">True</data>
    </edge>
    <edge source="642" target="643">
      <data key="d1">False</data>
    </edge>
    <edge source="642" target="644">
      <data key="d1">False</data>
    </edge>
    <edge source="642" target="646">
      <data key="d1">True</data>
    </edge>
    <edge source="642" target="647">
      <data key="d1">True</data>
    </edge>
    <edge source="642" target="648">
      <data key="d1">False</data>
    </edge>
    <edge source="642" target="649">
      <data key="d1">False</data>
    </edge>
    <edge source="642" target="650">
      <data key="d1">True</data>
    </edge>
    <edge source="642" target="651">
      <data key="d1">True</data>
    </edge>
    <edge source="642" target="386">
      <data key="d1">True</data>
    </edge>
    <edge source="642" target="652">
      <data key="d1">False</data>
    </edge>
    <edge source="642" target="653">
      <data key="d1">True</data>
    </edge>
    <edge source="656" target="1004">
      <data key="d1">True</data>
    </edge>
    <edge source="656" target="1107">
      <data key="d1">True</data>
    </edge>
    <edge source="656" target="1108">
      <data key="d1">True</data>
    </edge>
    <edge source="656" target="51">
      <data key="d1">True</data>
    </edge>
    <edge source="656" target="1109">
      <data key="d1">False</data>
    </edge>
    <edge source="656" target="24">
      <data key="d1">False</data>
    </edge>
    <edge source="656" target="167">
      <data key="d1">False</data>
    </edge>
    <edge source="656" target="83">
      <data key="d1">True</data>
    </edge>
    <edge source="656" target="2">
      <data key="d1">True</data>
    </edge>
    <edge source="656" target="741">
      <data key="d1">True</data>
    </edge>
    <edge source="656" target="338">
      <data key="d1">True</data>
    </edge>
    <edge source="656" target="546">
      <data key="d1">True</data>
    </edge>
    <edge source="656" target="1110">
      <data key="d1">True</data>
    </edge>
    <edge source="656" target="1111">
      <data key="d1">True</data>
    </edge>
    <edge source="656" target="367">
      <data key="d1">True</data>
    </edge>
    <edge source="656" target="762">
      <data key="d1">True</data>
    </edge>
    <edge source="656" target="1112">
      <data key="d1">True</data>
    </edge>
    <edge source="656" target="1113">
      <data key="d1">False</data>
    </edge>
    <edge source="656" target="237">
      <data key="d1">False</data>
    </edge>
    <edge source="656" target="1114">
      <data key="d1">True</data>
    </edge>
    <edge source="656" target="4">
      <data key="d1">True</data>
    </edge>
    <edge source="656" target="36">
      <data key="d1">False</data>
    </edge>
    <edge source="656" target="126">
      <data key="d1">True</data>
    </edge>
    <edge source="656" target="1116">
      <data key="d1">True</data>
    </edge>
    <edge source="656" target="1118">
      <data key="d1">False</data>
    </edge>
    <edge source="656" target="420">
      <data key="d1">True</data>
    </edge>
    <edge source="656" target="1119">
      <data key="d1">True</data>
    </edge>
    <edge source="656" target="631">
      <data key="d1">True</data>
    </edge>
    <edge source="656" target="1120">
      <data key="d1">True</data>
    </edge>
    <edge source="656" target="5">
      <data key="d1">True</data>
    </edge>
    <edge source="656" target="1121">
      <data key="d1">True</data>
    </edge>
    <edge source="657" target="765">
      <data key="d1">True</data>
    </edge>
    <edge source="658" target="1504">
      <data key="d1">False</data>
    </edge>
    <edge source="658" target="795">
      <data key="d1">True</data>
    </edge>
    <edge source="658" target="1505">
      <data key="d1">True</data>
    </edge>
    <edge source="658" target="1127">
      <data key="d1">False</data>
    </edge>
    <edge source="658" target="275">
      <data key="d1">False</data>
    </edge>
    <edge source="658" target="1506">
      <data key="d1">True</data>
    </edge>
    <edge source="658" target="1507">
      <data key="d1">False</data>
    </edge>
    <edge source="658" target="1508">
      <data key="d1">True</data>
    </edge>
    <edge source="658" target="834">
      <data key="d1">True</data>
    </edge>
    <edge source="658" target="1509">
      <data key="d1">True</data>
    </edge>
    <edge source="658" target="630">
      <data key="d1">True</data>
    </edge>
    <edge source="658" target="5">
      <data key="d1">False</data>
    </edge>
    <edge source="659" target="1513">
      <data key="d1">False</data>
    </edge>
    <edge source="659" target="1127">
      <data key="d1">False</data>
    </edge>
    <edge source="659" target="834">
      <data key="d1">False</data>
    </edge>
    <edge source="659" target="67">
      <data key="d1">True</data>
    </edge>
    <edge source="659" target="69">
      <data key="d1">True</data>
    </edge>
    <edge source="661" target="2221">
      <data key="d1">True</data>
    </edge>
    <edge source="661" target="2222">
      <data key="d1">False</data>
    </edge>
    <edge source="661" target="2225">
[truncated: 184,274 more chars]
