# Supplementary material for: Identification, visualization, statistical analysis and mathematical modeling of high-feedback loops in gene regulatory networks
Source: BMC Bioinformatics. 2021 Oct 4;22:481. doi: 10.1186/s12859-021-04405-z (PMC8489061; doi:10.1186/s12859-021-04405-z)
Supplement: Supplementary file 5 — Additional file 5. Repository snapshot (ZIP): Archive of the HiLoop repository, including code and network structures. [file 12859_2021_4405_MOESM5_ESM.zip › trrust_scc.gxml]

<?xml version='1.0' encoding='utf-8'?>
<graphml xmlns="http://graphml.graphdrawing.org/xmlns" xmlns:xsi="http://www.w3.org/2001/XMLSchema-instance" xsi:schemaLocation="http://graphml.graphdrawing.org/xmlns http://graphml.graphdrawing.org/xmlns/1.0/graphml.xsd">
  <key attr.name="repress" attr.type="boolean" for="edge" id="d1" />
  <key attr.name="name" attr.type="string" for="node" id="d0" />
  <graph edgedefault="directed">
    <node id="0">
      <data key="d0">MYC</data>
    </node>
    <node id="1">
      <data key="d0">SRSF1</data>
    </node>
    <node id="2">
      <data key="d0">FOXM1</data>
    </node>
    <node id="3">
      <data key="d0">AR</data>
    </node>
    <node id="4">
      <data key="d0">REST</data>
    </node>
    <node id="5">
      <data key="d0">CTNNB1</data>
    </node>
    <node id="6">
      <data key="d0">JUN</data>
    </node>
    <node id="7">
      <data key="d0">HEY1</data>
    </node>
    <node id="8">
      <data key="d0">ATF3</data>
    </node>
    <node id="9">
      <data key="d0">DDIT3</data>
    </node>
    <node id="10">
      <data key="d0">ATF5</data>
    </node>
    <node id="11">
      <data key="d0">ATF2</data>
    </node>
    <node id="12">
      <data key="d0">KAT5</data>
    </node>
    <node id="13">
      <data key="d0">STAT3</data>
    </node>
    <node id="14">
      <data key="d0">TP63</data>
    </node>
    <node id="15">
      <data key="d0">SALL4</data>
    </node>
    <node id="16">
      <data key="d0">PAX3</data>
    </node>
    <node id="17">
      <data key="d0">BCL6</data>
    </node>
    <node id="18">
      <data key="d0">HDAC7</data>
    </node>
    <node id="19">
      <data key="d0">MEF2D</data>
    </node>
    <node id="20">
      <data key="d0">ESR1</data>
    </node>
    <node id="21">
      <data key="d0">ZFHX3</data>
    </node>
    <node id="22">
      <data key="d0">PGR</data>
    </node>
    <node id="23">
      <data key="d0">E2F1</data>
    </node>
    <node id="24">
      <data key="d0">HIC1</data>
    </node>
    <node id="25">
      <data key="d0">ETV4</data>
    </node>
    <node id="26">
      <data key="d0">ATM</data>
    </node>
    <node id="27">
      <data key="d0">SP1</data>
    </node>
    <node id="28">
      <data key="d0">SREBF1</data>
    </node>
    <node id="29">
      <data key="d0">SP3</data>
    </node>
    <node id="30">
      <data key="d0">MTA1</data>
    </node>
    <node id="31">
      <data key="d0">MTA3</data>
    </node>
    <node id="32">
      <data key="d0">ID4</data>
    </node>
    <node id="33">
      <data key="d0">HMGA1</data>
    </node>
    <node id="34">
      <data key="d0">HDAC4</data>
    </node>
    <node id="35">
      <data key="d0">ELF4</data>
    </node>
    <node id="36">
      <data key="d0">APEX1</data>
    </node>
    <node id="37">
      <data key="d0">NFKB1</data>
    </node>
    <node id="38">
      <data key="d0">EGR1</data>
    </node>
    <node id="39">
      <data key="d0">NAB2</data>
    </node>
    <node id="40">
      <data key="d0">EP300</data>
    </node>
    <node id="41">
      <data key="d0">NR0B2</data>
    </node>
    <node id="42">
      <data key="d0">BRCA1</data>
    </node>
    <node id="43">
      <data key="d0">IRF9</data>
    </node>
    <node id="44">
      <data key="d0">SP100</data>
    </node>
    <node id="45">
      <data key="d0">HMGA2</data>
    </node>
    <node id="46">
      <data key="d0">POU1F1</data>
    </node>
    <node id="47">
      <data key="d0">VDR</data>
    </node>
    <node id="48">
      <data key="d0">NCOR1</data>
    </node>
    <node id="49">
      <data key="d0">HOXA10</data>
    </node>
    <node id="50">
      <data key="d0">MYCN</data>
    </node>
    <node id="51">
      <data key="d0">MXI1</data>
    </node>
    <node id="52">
      <data key="d0">HDAC2</data>
    </node>
    <node id="53">
      <data key="d0">CIITA</data>
    </node>
    <node id="54">
      <data key="d0">SIRT1</data>
    </node>
    <node id="55">
      <data key="d0">PAX6</data>
    </node>
    <node id="56">
      <data key="d0">FOXO3</data>
    </node>
    <node id="57">
      <data key="d0">BCL11A</data>
    </node>
    <node id="58">
      <data key="d0">GATA1</data>
    </node>
    <node id="59">
      <data key="d0">DACH1</data>
    </node>
    <node id="60">
      <data key="d0">FOS</data>
    </node>
    <node id="61">
      <data key="d0">CREM</data>
    </node>
    <node id="62">
      <data key="d0">CREB1</data>
    </node>
    <node id="63">
      <data key="d0">LYL1</data>
    </node>
    <node id="64">
      <data key="d0">ETV3</data>
    </node>
    <node id="65">
      <data key="d0">RELA</data>
    </node>
    <node id="66">
      <data key="d0">YY1</data>
    </node>
    <node id="67">
      <data key="d0">CREBBP</data>
    </node>
    <node id="68">
      <data key="d0">HOXA9</data>
    </node>
    <node id="69">
      <data key="d0">HINFP</data>
    </node>
    <node id="70">
      <data key="d0">PROX1</data>
    </node>
    <node id="71">
      <data key="d0">GATA3</data>
    </node>
    <node id="72">
      <data key="d0">STAT4</data>
    </node>
    <node id="73">
      <data key="d0">CDX2</data>
    </node>
    <node id="74">
      <data key="d0">APC</data>
    </node>
    <node id="75">
      <data key="d0">DNMT1</data>
    </node>
    <node id="76">
      <data key="d0">MBD2</data>
    </node>
    <node id="77">
      <data key="d0">NANOG</data>
    </node>
    <node id="78">
      <data key="d0">GATA4</data>
    </node>
    <node id="79">
      <data key="d0">HDAC9</data>
    </node>
    <node id="80">
      <data key="d0">STAT6</data>
    </node>
    <node id="81">
      <data key="d0">MEF2A</data>
    </node>
    <node id="82">
      <data key="d0">GATA2</data>
    </node>
    <node id="83">
      <data key="d0">PPARG</data>
    </node>
    <node id="84">
      <data key="d0">TP53</data>
    </node>
    <node id="85">
      <data key="d0">UHRF1</data>
    </node>
    <node id="86">
      <data key="d0">RB1</data>
    </node>
    <node id="87">
      <data key="d0">RBL1</data>
    </node>
    <node id="88">
      <data key="d0">TFDP1</data>
    </node>
    <node id="89">
      <data key="d0">MYBL2</data>
    </node>
    <node id="90">
      <data key="d0">PIAS3</data>
    </node>
    <node id="91">
      <data key="d0">ATF1</data>
    </node>
    <node id="92">
      <data key="d0">PAX5</data>
    </node>
    <node id="93">
      <data key="d0">KLF2</data>
    </node>
    <node id="94">
      <data key="d0">IFI16</data>
    </node>
    <node id="95">
      <data key="d0">EZH2</data>
    </node>
    <node id="96">
      <data key="d0">SATB1</data>
    </node>
    <node id="97">
      <data key="d0">RUNX3</data>
    </node>
    <node id="98">
      <data key="d0">RUNX1</data>
    </node>
    <node id="99">
      <data key="d0">ING4</data>
    </node>
    <node id="100">
      <data key="d0">ING1</data>
    </node>
    <node id="101">
      <data key="d0">HOXB13</data>
    </node>
    <node id="102">
      <data key="d0">TCF4</data>
    </node>
    <node id="103">
      <data key="d0">MITF</data>
    </node>
    <node id="104">
      <data key="d0">HIF1A</data>
    </node>
    <node id="105">
      <data key="d0">RORA</data>
    </node>
    <node id="106">
      <data key="d0">NR1D1</data>
    </node>
    <node id="107">
      <data key="d0">ARNTL</data>
    </node>
    <node id="108">
      <data key="d0">PER2</data>
    </node>
    <node id="109">
      <data key="d0">TWIST1</data>
    </node>
    <node id="110">
      <data key="d0">YBX1</data>
    </node>
    <node id="111">
      <data key="d0">RUNX2</data>
    </node>
    <node id="112">
      <data key="d0">RBL2</data>
    </node>
    <node id="113">
      <data key="d0">RAD51</data>
    </node>
    <node id="114">
      <data key="d0">NR2F1</data>
    </node>
    <node id="115">
      <data key="d0">DR1</data>
    </node>
    <node id="116">
      <data key="d0">TBP</data>
    </node>
    <node id="117">
      <data key="d0">FUS</data>
    </node>
    <node id="118">
      <data key="d0">MYB</data>
    </node>
    <node id="119">
      <data key="d0">WT1</data>
    </node>
    <node id="120">
      <data key="d0">SRY</data>
    </node>
    <node id="121">
      <data key="d0">SOX9</data>
    </node>
    <node id="122">
      <data key="d0">NR5A1</data>
    </node>
    <node id="123">
      <data key="d0">NR0B1</data>
    </node>
    <node id="124">
      <data key="d0">PBX1</data>
    </node>
    <node id="125">
      <data key="d0">HOXB1</data>
    </node>
    <node id="126">
      <data key="d0">ESRRG</data>
    </node>
    <node id="127">
      <data key="d0">HES1</data>
    </node>
    <node id="128">
      <data key="d0">SMAD3</data>
    </node>
    <node id="129">
      <data key="d0">SMAD7</data>
    </node>
    <node id="130">
      <data key="d0">PAX2</data>
    </node>
    <node id="131">
      <data key="d0">ETS1</data>
    </node>
    <node id="132">
      <data key="d0">TFAP2A</data>
    </node>
    <node id="133">
      <data key="d0">NR3C1</data>
    </node>
    <node id="134">
      <data key="d0">STAT1</data>
    </node>
    <node id="135">
      <data key="d0">STAT2</data>
    </node>
    <node id="136">
      <data key="d0">PPARA</data>
    </node>
    <node id="137">
      <data key="d0">SREBF2</data>
    </node>
    <node id="138">
      <data key="d0">HNF4A</data>
    </node>
    <node id="139">
      <data key="d0">NFKBIA</data>
    </node>
    <node id="140">
      <data key="d0">PML</data>
    </node>
    <node id="141">
      <data key="d0">TNFAIP3</data>
    </node>
    <node id="142">
      <data key="d0">HIPK2</data>
    </node>
    <node id="143">
      <data key="d0">NR1H4</data>
    </node>
    <node id="144">
      <data key="d0">NR1I2</data>
    </node>
    <node id="145">
      <data key="d0">KLF6</data>
    </node>
    <node id="146">
      <data key="d0">PTTG1</data>
    </node>
    <node id="147">
      <data key="d0">ID3</data>
    </node>
    <node id="148">
      <data key="d0">TCF3</data>
    </node>
    <node id="149">
      <data key="d0">IRF8</data>
    </node>
    <node id="150">
      <data key="d0">NF1</data>
    </node>
    <node id="151">
      <data key="d0">IRF7</data>
    </node>
    <node id="152">
      <data key="d0">ATF4</data>
    </node>
    <node id="153">
      <data key="d0">TRIB3</data>
    </node>
    <node id="154">
      <data key="d0">CEBPB</data>
    </node>
    <node id="155">
      <data key="d0">XBP1</data>
    </node>
    <node id="156">
      <data key="d0">PRDM1</data>
    </node>
    <node id="157">
      <data key="d0">IRF4</data>
    </node>
    <node id="158">
      <data key="d0">IRF3</data>
    </node>
    <node id="159">
      <data key="d0">PURA</data>
    </node>
    <node id="160">
      <data key="d0">IRF1</data>
    </node>
    <node id="161">
      <data key="d0">IRF2</data>
    </node>
    <node id="162">
      <data key="d0">CEBPE</data>
    </node>
    <node id="163">
      <data key="d0">SPI1</data>
    </node>
    <node id="164">
      <data key="d0">SRF</data>
    </node>
    <node id="165">
      <data key="d0">ELK1</data>
    </node>
    <node id="166">
      <data key="d0">KLF12</data>
    </node>
    <node id="167">
      <data key="d0">PARP1</data>
    </node>
    <node id="168">
      <data key="d0">FOXO1</data>
    </node>
    <node id="169">
      <data key="d0">NKX3-1</data>
    </node>
    <node id="170">
      <data key="d0">FLI1</data>
    </node>
    <node id="171">
      <data key="d0">LMO2</data>
    </node>
    <node id="172">
      <data key="d0">ZEB1</data>
    </node>
    <node id="173">
      <data key="d0">NFATC1</data>
    </node>
    <node id="174">
      <data key="d0">LEF1</data>
    </node>
    <node id="175">
      <data key="d0">ENO1</data>
    </node>
    <node id="176">
      <data key="d0">HDAC1</data>
    </node>
    <node id="177">
      <data key="d0">SNAI2</data>
    </node>
    <node id="178">
      <data key="d0">POU5F1</data>
    </node>
    <node id="179">
      <data key="d0">SOX2</data>
    </node>
    <node id="180">
      <data key="d0">ISL1</data>
    </node>
    <node id="181">
      <data key="d0">MEF2C</data>
    </node>
    <node id="182">
      <data key="d0">NR4A1</data>
    </node>
    <node id="183">
      <data key="d0">DLX5</data>
    </node>
    <node id="184">
      <data key="d0">KLF4</data>
    </node>
    <node id="185">
      <data key="d0">E2F7</data>
    </node>
    <node id="186">
      <data key="d0">EPAS1</data>
    </node>
    <node id="187">
      <data key="d0">MSC</data>
    </node>
    <node id="188">
      <data key="d0">FOXP3</data>
    </node>
    <node id="189">
      <data key="d0">ID2</data>
    </node>
    <node id="190">
      <data key="d0">SNAI1</data>
    </node>
    <node id="191">
      <data key="d0">E2F6</data>
    </node>
    <node id="192">
      <data key="d0">BCL3</data>
    </node>
    <node id="193">
      <data key="d0">CTCF</data>
    </node>
    <node id="194">
      <data key="d0">CEBPA</data>
    </node>
    <edge source="0" target="194">
      <data key="d1">True</data>
    </edge>
    <edge source="0" target="2">
      <data key="d1">False</data>
    </edge>
    <edge source="0" target="58">
      <data key="d1">True</data>
    </edge>
    <edge source="0" target="78">
      <data key="d1">False</data>
    </edge>
    <edge source="0" target="52">
      <data key="d1">False</data>
    </edge>
    <edge source="0" target="1">
      <data key="d1">False</data>
    </edge>
    <edge source="0" target="84">
      <data key="d1">False</data>
    </edge>
    <edge source="1" target="37">
      <data key="d1">True</data>
    </edge>
    <edge source="2" target="3">
      <data key="d1">False</data>
    </edge>
    <edge source="2" target="0">
      <data key="d1">False</data>
    </edge>
    <edge source="3" target="5">
      <data key="d1">False</data>
    </edge>
    <edge source="3" target="40">
      <data key="d1">False</data>
    </edge>
    <edge source="3" target="6">
      <data key="d1">False</data>
    </edge>
    <edge source="3" target="37">
      <data key="d1">True</data>
    </edge>
    <edge source="3" target="169">
      <data key="d1">False</data>
    </edge>
    <edge source="3" target="65">
      <data key="d1">True</data>
    </edge>
    <edge source="3" target="4">
      <data key="d1">True</data>
    </edge>
    <edge source="4" target="134">
      <data key="d1">True</data>
    </edge>
    <edge source="5" target="6">
      <data key="d1">False</data>
    </edge>
    <edge source="5" target="0">
      <data key="d1">False</data>
    </edge>
    <edge source="5" target="86">
      <data key="d1">True</data>
    </edge>
    <edge source="6" target="3">
      <data key="d1">True</data>
    </edge>
    <edge source="6" target="8">
      <data key="d1">False</data>
    </edge>
    <edge source="6" target="42">
      <data key="d1">False</data>
    </edge>
    <edge source="6" target="61">
      <data key="d1">False</data>
    </edge>
    <edge source="6" target="9">
      <data key="d1">False</data>
    </edge>
    <edge source="6" target="131">
      <data key="d1">False</data>
    </edge>
    <edge source="6" target="7">
      <data key="d1">False</data>
    </edge>
    <edge source="6" target="6">
      <data key="d1">False</data>
    </edge>
    <edge source="6" target="19">
      <data key="d1">False</data>
    </edge>
    <edge source="6" target="0">
      <data key="d1">True</data>
    </edge>
    <edge source="6" target="22">
      <data key="d1">True</data>
    </edge>
    <edge source="6" target="129">
      <data key="d1">False</data>
    </edge>
    <edge source="6" target="163">
      <data key="d1">False</data>
    </edge>
    <edge source="6" target="84">
      <data key="d1">True</data>
    </edge>
    <edge source="6" target="47">
      <data key="d1">False</data>
    </edge>
    <edge source="7" target="78">
      <data key="d1">True</data>
    </edge>
    <edge source="7" target="70">
      <data key="d1">True</data>
    </edge>
    <edge source="8" target="9">
      <data key="d1">False</data>
    </edge>
    <edge source="9" target="11">
      <data key="d1">True</data>
    </edge>
    <edge source="9" target="10">
      <data key="d1">True</data>
    </edge>
    <edge source="9" target="194">
      <data key="d1">True</data>
    </edge>
    <edge source="9" target="54">
      <data key="d1">True</data>
    </edge>
    <edge source="9" target="153">
      <data key="d1">False</data>
    </edge>
    <edge source="10" target="62">
      <data key="d1">False</data>
    </edge>
    <edge source="11" target="8">
      <data key="d1">False</data>
    </edge>
    <edge source="11" target="12">
      <data key="d1">True</data>
    </edge>
    <edge source="11" target="6">
      <data key="d1">False</data>
    </edge>
    <edge source="11" target="65">
      <data key="d1">False</data>
    </edge>
    <edge source="12" target="13">
      <data key="d1">True</data>
    </edge>
    <edge source="13" target="17">
      <data key="d1">False</data>
    </edge>
    <edge source="13" target="9">
      <data key="d1">True</data>
    </edge>
    <edge source="13" target="75">
      <data key="d1">False</data>
    </edge>
    <edge source="13" target="60">
      <data key="d1">False</data>
    </edge>
    <edge source="13" target="104">
      <data key="d1">False</data>
    </edge>
    <edge source="13" target="160">
      <data key="d1">False</data>
    </edge>
    <edge source="13" target="0">
      <data key="d1">False</data>
    </edge>
    <edge source="13" target="77">
      <data key="d1">False</data>
    </edge>
    <edge source="13" target="16">
      <data key="d1">True</data>
    </edge>
    <edge source="13" target="90">
      <data key="d1">False</data>
    </edge>
    <edge source="13" target="136">
      <data key="d1">False</data>
    </edge>
    <edge source="13" target="156">
      <data key="d1">False</data>
    </edge>
    <edge source="13" target="15">
      <data key="d1">False</data>
    </edge>
    <edge source="13" target="134">
      <data key="d1">False</data>
    </edge>
    <edge source="13" target="14">
      <data key="d1">False</data>
    </edge>
    <edge source="13" target="109">
      <data key="d1">False</data>
    </edge>
    <edge source="13" target="47">
      <data key="d1">True</data>
    </edge>
    <edge source="14" target="189">
      <data key="d1">True</data>
    </edge>
    <edge source="14" target="184">
      <data key="d1">True</data>
    </edge>
    <edge source="14" target="102">
      <data key="d1">False</data>
    </edge>
    <edge source="14" target="47">
      <data key="d1">False</data>
    </edge>
    <edge source="15" target="68">
      <data key="d1">False</data>
    </edge>
    <edge source="15" target="172">
      <data key="d1">False</data>
    </edge>
    <edge source="16" target="103">
      <data key="d1">False</data>
    </edge>
    <edge source="17" target="17">
      <data key="d1">True</data>
    </edge>
    <edge source="17" target="18">
      <data key="d1">True</data>
    </edge>
    <edge source="17" target="157">
      <data key="d1">True</data>
    </edge>
    <edge source="17" target="0">
      <data key="d1">False</data>
    </edge>
    <edge source="17" target="37">
      <data key="d1">True</data>
    </edge>
    <edge source="17" target="155">
      <data key="d1">True</data>
    </edge>
    <edge source="18" target="20">
      <data key="d1">True</data>
    </edge>
    <edge source="18" target="81">
      <data key="d1">True</data>
    </edge>
    <edge source="18" target="181">
      <data key="d1">True</data>
    </edge>
    <edge source="18" target="19">
      <data key="d1">True</data>
    </edge>
    <edge source="19" target="8">
      <data key="d1">False</data>
    </edge>
    <edge source="19" target="6">
      <data key="d1">False</data>
    </edge>
    <edge source="20" target="3">
      <data key="d1">False</data>
    </edge>
    <edge source="20" target="5">
      <data key="d1">True</data>
    </edge>
    <edge source="20" target="6">
      <data key="d1">False</data>
    </edge>
    <edge source="20" target="22">
      <data key="d1">False</data>
    </edge>
    <edge source="20" target="84">
      <data key="d1">True</data>
    </edge>
    <edge source="20" target="172">
      <data key="d1">False</data>
    </edge>
    <edge source="20" target="21">
      <data key="d1">False</data>
    </edge>
    <edge source="21" target="118">
      <data key="d1">True</data>
    </edge>
    <edge source="22" target="23">
      <data key="d1">False</data>
    </edge>
    <edge source="22" target="20">
      <data key="d1">False</data>
    </edge>
    <edge source="22" target="188">
      <data key="d1">True</data>
    </edge>
    <edge source="22" target="65">
      <data key="d1">True</data>
    </edge>
    <edge source="23" target="3">
      <data key="d1">False</data>
    </edge>
    <edge source="23" target="26">
      <data key="d1">False</data>
    </edge>
    <edge source="23" target="42">
      <data key="d1">True</data>
    </edge>
    <edge source="23" target="75">
      <data key="d1">True</data>
    </edge>
    <edge source="23" target="191">
      <data key="d1">False</data>
    </edge>
    <edge source="23" target="25">
      <data key="d1">False</data>
    </edge>
    <edge source="23" target="2">
      <data key="d1">False</data>
    </edge>
    <edge source="23" target="24">
      <data key="d1">False</data>
    </edge>
    <edge source="23" target="33">
      <data key="d1">False</data>
    </edge>
    <edge source="23" target="158">
      <data key="d1">True</data>
    </edge>
    <edge source="23" target="89">
      <data key="d1">False</data>
    </edge>
    <edge source="23" target="0">
      <data key="d1">False</data>
    </edge>
    <edge source="23" target="50">
      <data key="d1">False</data>
    </edge>
    <edge source="23" target="83">
      <data key="d1">False</data>
    </edge>
    <edge source="23" target="86">
      <data key="d1">False</data>
    </edge>
    <edge source="23" target="85">
      <data key="d1">False</data>
    </edge>
    <edge source="24" target="23">
      <data key="d1">True</data>
    </edge>
    <edge source="24" target="0">
      <data key="d1">True</data>
    </edge>
    <edge source="24" target="54">
      <data key="d1">True</data>
    </edge>
    <edge source="24" target="13">
      <data key="d1">False</data>
    </edge>
    <edge source="25" target="131">
      <data key="d1">False</data>
    </edge>
    <edge source="26" target="2">
      <data key="d1">False</data>
    </edge>
    <edge source="26" target="27">
      <data key="d1">True</data>
    </edge>
    <edge source="27" target="36">
      <data key="d1">True</data>
    </edge>
    <edge source="27" target="3">
      <data key="d1">False</data>
    </edge>
    <edge source="27" target="61">
      <data key="d1">False</data>
    </edge>
    <edge source="27" target="75">
      <data key="d1">False</data>
    </edge>
    <edge source="27" target="38">
      <data key="d1">False</data>
    </edge>
    <edge source="27" target="35">
      <data key="d1">False</data>
    </edge>
    <edge source="27" target="2">
      <data key="d1">False</data>
    </edge>
    <edge source="27" target="34">
      <data key="d1">False</data>
    </edge>
    <edge source="27" target="33">
      <data key="d1">False</data>
    </edge>
    <edge source="27" target="32">
      <data key="d1">True</data>
    </edge>
    <edge source="27" target="30">
      <data key="d1">False</data>
    </edge>
    <edge source="27" target="37">
      <data key="d1">False</data>
    </edge>
    <edge source="27" target="22">
      <data key="d1">False</data>
    </edge>
    <edge source="27" target="146">
      <data key="d1">False</data>
    </edge>
    <edge source="27" target="65">
      <data key="d1">False</data>
    </edge>
    <edge source="27" target="105">
      <data key="d1">False</data>
    </edge>
    <edge source="27" target="121">
      <data key="d1">False</data>
    </edge>
    <edge source="27" target="29">
      <data key="d1">False</data>
    </edge>
    <edge source="27" target="28">
      <data key="d1">False</data>
    </edge>
    <edge source="27" target="119">
      <data key="d1">False</data>
    </edge>
    <edge source="27" target="66">
      <data key="d1">False</data>
    </edge>
    <edge source="28" target="41">
      <data key="d1">False</data>
    </edge>
    <edge source="29" target="188">
      <data key="d1">True</data>
    </edge>
    <edge source="29" target="34">
      <data key="d1">False</data>
    </edge>
    <edge source="29" target="32">
      <data key="d1">True</data>
    </edge>
    <edge source="29" target="50">
      <data key="d1">False</data>
    </edge>
    <edge source="29" target="37">
      <data key="d1">False</data>
    </edge>
    <edge source="29" target="65">
      <data key="d1">False</data>
    </edge>
    <edge source="29" target="105">
      <data key="d1">False</data>
    </edge>
    <edge source="29" target="66">
      <data key="d1">False</data>
    </edge>
    <edge source="30" target="107">
      <data key="d1">False</data>
    </edge>
    <edge source="30" target="20">
      <data key="d1">True</data>
    </edge>
    <edge source="30" target="31">
      <data key="d1">True</data>
    </edge>
    <edge source="30" target="129">
      <data key="d1">True</data>
    </edge>
    <edge source="30" target="190">
      <data key="d1">False</data>
    </edge>
    <edge source="30" target="177">
      <data key="d1">False</data>
    </edge>
    <edge source="31" target="190">
      <data key="d1">True</data>
    </edge>
    <edge source="32" target="42">
      <data key="d1">True</data>
    </edge>
    <edge source="33" target="42">
      <data key="d1">True</data>
    </edge>
    <edge source="33" target="46">
      <data key="d1">False</data>
    </edge>
    <edge source="33" target="109">
      <data key="d1">False</data>
    </edge>
    <edge source="34" target="101">
      <data key="d1">True</data>
    </edge>
    <edge source="34" target="81">
      <data key="d1">True</data>
    </edge>
    <edge source="34" target="111">
      <data key="d1">True</data>
    </edge>
    <edge source="34" target="119">
      <data key="d1">True</data>
    </edge>
    <edge source="35" target="84">
      <data key="d1">True</data>
    </edge>
    <edge source="36" target="37">
      <data key="d1">False</data>
    </edge>
    <edge source="36" target="65">
      <data key="d1">False</data>
    </edge>
    <edge source="37" target="3">
      <data key="d1">True</data>
    </edge>
    <edge source="37" target="192">
      <data key="d1">False</data>
    </edge>
    <edge source="37" target="193">
      <data key="d1">True</data>
    </edge>
    <edge source="37" target="38">
      <data key="d1">True</data>
    </edge>
    <edge source="37" target="188">
      <data key="d1">False</data>
    </edge>
    <edge source="37" target="71">
      <data key="d1">False</data>
    </edge>
    <edge source="37" target="68">
      <data key="d1">True</data>
    </edge>
    <edge source="37" target="160">
      <data key="d1">False</data>
    </edge>
    <edge source="37" target="157">
      <data key="d1">False</data>
    </edge>
    <edge source="37" target="151">
      <data key="d1">False</data>
    </edge>
    <edge source="37" target="70">
      <data key="d1">False</data>
    </edge>
    <edge source="37" target="190">
      <data key="d1">False</data>
    </edge>
    <edge source="37" target="141">
      <data key="d1">False</data>
    </edge>
    <edge source="37" target="66">
      <data key="d1">True</data>
    </edge>
    <edge source="38" target="3">
      <data key="d1">True</data>
    </edge>
    <edge source="38" target="8">
      <data key="d1">False</data>
    </edge>
    <edge source="38" target="40">
      <data key="d1">False</data>
    </edge>
    <edge source="38" target="104">
      <data key="d1">False</data>
    </edge>
    <edge source="38" target="118">
      <data key="d1">True</data>
    </edge>
    <edge source="38" target="39">
      <data key="d1">False</data>
    </edge>
    <edge source="38" target="112">
      <data key="d1">False</data>
    </edge>
    <edge source="38" target="102">
      <data key="d1">False</data>
    </edge>
    <edge source="38" target="84">
      <data key="d1">False</data>
    </edge>
    <edge source="39" target="112">
      <data key="d1">False</data>
    </edge>
    <edge source="40" target="42">
      <data key="d1">False</data>
    </edge>
    <edge source="40" target="75">
      <data key="d1">False</data>
    </edge>
    <edge source="40" target="69">
      <data key="d1">False</data>
    </edge>
    <edge source="40" target="0">
      <data key="d1">True</data>
    </edge>
    <edge source="40" target="41">
      <data key="d1">False</data>
    </edge>
    <edge source="40" target="143">
      <data key="d1">True</data>
    </edge>
    <edge source="40" target="119">
      <data key="d1">False</data>
    </edge>
    <edge source="41" target="23">
      <data key="d1">True</data>
    </edge>
    <edge source="42" target="26">
      <data key="d1">False</data>
    </edge>
    <edge source="42" target="9">
      <data key="d1">False</data>
    </edge>
    <edge source="42" target="191">
      <data key="d1">True</data>
    </edge>
    <edge source="42" target="40">
      <data key="d1">False</data>
    </edge>
    <edge source="42" target="20">
      <data key="d1">False</data>
    </edge>
    <edge source="42" target="45">
      <data key="d1">True</data>
    </edge>
    <edge source="42" target="151">
      <data key="d1">False</data>
    </edge>
    <edge source="42" target="43">
      <data key="d1">False</data>
    </edge>
    <edge source="42" target="54">
      <data key="d1">False</data>
    </edge>
    <edge source="42" target="134">
      <data key="d1">False</data>
    </edge>
    <edge source="42" target="135">
      <data key="d1">False</data>
    </edge>
    <edge source="43" target="140">
      <data key="d1">False</data>
    </edge>
    <edge source="43" target="44">
      <data key="d1">False</data>
    </edge>
    <edge source="44" target="131">
      <data key="d1">True</data>
    </edge>
    <edge source="45" target="46">
      <data key="d1">False</data>
    </edge>
    <edge source="46" target="46">
      <data key="d1">False</data>
    </edge>
    <edge source="46" target="47">
      <data key="d1">False</data>
    </edge>
    <edge source="47" target="49">
      <data key="d1">False</data>
    </edge>
    <edge source="47" target="48">
      <data key="d1">False</data>
    </edge>
    <edge source="48" target="3">
      <data key="d1">False</data>
    </edge>
    <edge source="48" target="20">
      <data key="d1">True</data>
    </edge>
    <edge source="48" target="83">
      <data key="d1">True</data>
    </edge>
    <edge source="48" target="177">
      <data key="d1">True</data>
    </edge>
    <edge source="49" target="189">
      <data key="d1">False</data>
    </edge>
    <edge source="49" target="50">
      <data key="d1">True</data>
    </edge>
    <edge source="49" target="190">
      <data key="d1">True</data>
    </edge>
    <edge source="49" target="84">
      <data key="d1">False</data>
    </edge>
    <edge source="50" target="53">
      <data key="d1">True</data>
    </edge>
    <edge source="50" target="52">
      <data key="d1">False</data>
    </edge>
    <edge source="50" target="51">
      <data key="d1">True</data>
    </edge>
    <edge source="50" target="89">
      <data key="d1">False</data>
    </edge>
    <edge source="50" target="84">
      <data key="d1">False</data>
    </edge>
    <edge source="51" target="0">
      <data key="d1">True</data>
    </edge>
    <edge source="52" target="75">
      <data key="d1">True</data>
    </edge>
    <edge source="52" target="184">
      <data key="d1">True</data>
    </edge>
    <edge source="52" target="177">
      <data key="d1">True</data>
    </edge>
    <edge source="52" target="27">
      <data key="d1">True</data>
    </edge>
    <edge source="52" target="109">
      <data key="d1">True</data>
    </edge>
    <edge source="53" target="54">
      <data key="d1">True</data>
    </edge>
    <edge source="54" target="57">
      <data key="d1">True</data>
    </edge>
    <edge source="54" target="5">
      <data key="d1">True</data>
    </edge>
    <edge source="54" target="126">
      <data key="d1">False</data>
    </edge>
    <edge source="54" target="95">
      <data key="d1">True</data>
    </edge>
    <edge source="54" target="56">
      <data key="d1">True</data>
    </edge>
    <edge source="54" target="104">
      <data key="d1">False</data>
    </edge>
    <edge source="54" target="0">
      <data key="d1">True</data>
    </edge>
    <edge source="54" target="55">
      <data key="d1">True</data>
    </edge>
    <edge source="54" target="83">
      <data key="d1">True</data>
    </edge>
    <edge source="54" target="84">
      <data key="d1">True</data>
    </edge>
    <edge source="55" target="70">
      <data key="d1">False</data>
    </edge>
    <edge source="56" target="3">
      <data key="d1">False</data>
    </edge>
    <edge source="56" target="17">
      <data key="d1">False</data>
    </edge>
    <edge source="56" target="2">
      <data key="d1">True</data>
    </edge>
    <edge source="56" target="54">
      <data key="d1">False</data>
    </edge>
    <edge source="57" target="58">
      <data key="d1">False</data>
    </edge>
    <edge source="58" target="194">
      <data key="d1">True</data>
    </edge>
    <edge source="58" target="59">
      <data key="d1">True</data>
    </edge>
    <edge source="58" target="58">
      <data key="d1">False</data>
    </edge>
    <edge source="58" target="163">
      <data key="d1">True</data>
    </edge>
    <edge source="58" target="119">
      <data key="d1">False</data>
    </edge>
    <edge source="59" target="60">
      <data key="d1">True</data>
    </edge>
    <edge source="60" target="61">
      <data key="d1">False</data>
    </edge>
    <edge source="60" target="9">
      <data key="d1">False</data>
    </edge>
    <edge source="60" target="60">
      <data key="d1">True</data>
    </edge>
    <edge source="60" target="0">
      <data key="d1">True</data>
    </edge>
    <edge source="60" target="37">
      <data key="d1">True</data>
    </edge>
    <edge source="60" target="129">
      <data key="d1">False</data>
    </edge>
    <edge source="60" target="163">
      <data key="d1">True</data>
    </edge>
    <edge source="61" target="62">
      <data key="d1">True</data>
    </edge>
    <edge source="61" target="60">
      <data key="d1">True</data>
    </edge>
    <edge source="62" target="64">
      <data key="d1">False</data>
    </edge>
    <edge source="62" target="6">
      <data key="d1">True</data>
    </edge>
    <edge source="62" target="63">
      <data key="d1">False</data>
    </edge>
    <edge source="62" target="103">
      <data key="d1">False</data>
    </edge>
    <edge source="62" target="114">
      <data key="d1">True</data>
    </edge>
    <edge source="62" target="190">
      <data key="d1">True</data>
    </edge>
    <edge source="62" target="177">
      <data key="d1">True</data>
    </edge>
    <edge source="63" target="37">
      <data key="d1">True</data>
    </edge>
    <edge source="64" target="37">
      <data key="d1">True</data>
    </edge>
    <edge source="64" target="65">
      <data key="d1">True</data>
    </edge>
    <edge source="65" target="3">
      <data key="d1">True</data>
    </edge>
    <edge source="65" target="192">
      <data key="d1">False</data>
    </edge>
    <edge source="65" target="38">
      <data key="d1">True</data>
    </edge>
    <edge source="65" target="186">
      <data key="d1">False</data>
    </edge>
    <edge source="65" target="188">
      <data key="d1">False</data>
    </edge>
    <edge source="65" target="71">
      <data key="d1">False</data>
    </edge>
    <edge source="65" target="160">
      <data key="d1">False</data>
    </edge>
    <edge source="65" target="157">
      <data key="d1">False</data>
    </edge>
    <edge source="65" target="151">
      <data key="d1">False</data>
    </edge>
    <edge source="65" target="37">
      <data key="d1">False</data>
    </edge>
    <edge source="65" target="22">
      <data key="d1">True</data>
    </edge>
    <edge source="65" target="70">
      <data key="d1">False</data>
    </edge>
    <edge source="65" target="54">
      <data key="d1">False</data>
    </edge>
    <edge source="65" target="190">
      <data key="d1">False</data>
    </edge>
    <edge source="65" target="116">
      <data key="d1">False</data>
    </edge>
    <edge source="65" target="141">
      <data key="d1">False</data>
    </edge>
    <edge source="65" target="153">
      <data key="d1">True</data>
    </edge>
    <edge source="65" target="109">
      <data key="d1">False</data>
    </edge>
    <edge source="65" target="66">
      <data key="d1">True</data>
    </edge>
    <edge source="66" target="74">
      <data key="d1">True</data>
    </edge>
    <edge source="66" target="67">
      <data key="d1">True</data>
    </edge>
    <edge source="66" target="193">
      <data key="d1">False</data>
    </edge>
    <edge source="66" target="186">
      <data key="d1">True</data>
    </edge>
    <edge source="66" target="101">
      <data key="d1">True</data>
    </edge>
    <edge source="66" target="150">
      <data key="d1">False</data>
    </edge>
    <edge source="66" target="132">
      <data key="d1">False</data>
    </edge>
    <edge source="66" target="84">
      <data key="d1">False</data>
    </edge>
    <edge source="67" target="62">
      <data key="d1">False</data>
    </edge>
    <edge source="67" target="69">
      <data key="d1">False</data>
    </edge>
    <edge source="67" target="49">
      <data key="d1">False</data>
    </edge>
    <edge source="67" target="68">
      <data key="d1">False</data>
    </edge>
    <edge source="67" target="160">
      <data key="d1">False</data>
    </edge>
    <edge source="68" target="189">
      <data key="d1">False</data>
    </edge>
    <edge source="68" target="50">
      <data key="d1">False</data>
    </edge>
    <edge source="68" target="37">
      <data key="d1">True</data>
    </edge>
    <edge source="68" target="65">
      <data key="d1">True</data>
    </edge>
    <edge source="69" target="76">
      <data key="d1">True</data>
    </edge>
    <edge source="70" target="144">
      <data key="d1">True</data>
    </edge>
    <edge source="70" target="109">
      <data key="d1">True</data>
    </edge>
    <edge source="71" target="73">
      <data key="d1">False</data>
    </edge>
    <edge source="71" target="72">
      <data key="d1">True</data>
    </edge>
    <edge source="71" target="172">
      <data key="d1">False</data>
    </edge>
    <edge source="72" target="0">
      <data key="d1">False</data>
    </edge>
    <edge source="73" target="74">
      <data key="d1">False</data>
    </edge>
    <edge source="73" target="184">
      <data key="d1">False</data>
    </edge>
    <edge source="74" target="75">
      <data key="d1">True</data>
    </edge>
    <edge source="74" target="0">
      <data key="d1">True</data>
    </edge>
    <edge source="75" target="76">
      <data key="d1">True</data>
    </edge>
    <edge source="75" target="86">
      <data key="d1">True</data>
    </edge>
    <edge source="76" target="77">
      <data key="d1">True</data>
    </edge>
    <edge source="77" target="73">
      <data key="d1">True</data>
    </edge>
    <edge source="77" target="82">
      <data key="d1">True</data>
    </edge>
    <edge source="77" target="78">
      <data key="d1">True</data>
    </edge>
    <edge source="77" target="93">
      <data key="d1">False</data>
    </edge>
    <edge source="77" target="178">
      <data key="d1">False</data>
    </edge>
    <edge source="78" target="79">
      <data key="d1">True</data>
    </edge>
    <edge source="79" target="20">
      <data key="d1">True</data>
    </edge>
    <edge source="79" target="81">
      <data key="d1">True</data>
    </edge>
    <edge source="79" target="37">
      <data key="d1">True</data>
    </edge>
    <edge source="79" target="65">
      <data key="d1">True</data>
    </edge>
    <edge source="79" target="80">
      <data key="d1">True</data>
    </edge>
    <edge source="79" target="84">
      <data key="d1">True</data>
    </edge>
    <edge source="80" target="60">
      <data key="d1">False</data>
    </edge>
    <edge source="80" target="134">
      <data key="d1">True</data>
    </edge>
    <edge source="81" target="6">
      <data key="d1">False</data>
    </edge>
    <edge source="82" target="3">
      <data key="d1">False</data>
    </edge>
    <edge source="82" target="58">
      <data key="d1">False</data>
    </edge>
    <edge source="82" target="83">
      <data key="d1">True</data>
    </edge>
    <edge source="82" target="163">
      <data key="d1">True</data>
    </edge>
    <edge source="82" target="119">
      <data key="d1">False</data>
    </edge>
    <edge source="83" target="53">
      <data key="d1">True</data>
    </edge>
    <edge source="83" target="0">
      <data key="d1">True</data>
    </edge>
    <edge source="83" target="84">
      <data key="d1">False</data>
    </edge>
    <edge source="84" target="8">
      <data key="d1">False</data>
    </edge>
    <edge source="84" target="192">
      <data key="d1">True</data>
    </edge>
    <edge source="84" target="42">
      <data key="d1">True</data>
    </edge>
    <edge source="84" target="5">
      <data key="d1">True</data>
    </edge>
    <edge source="84" target="75">
      <data key="d1">True</data>
    </edge>
    <edge source="84" target="23">
      <data key="d1">True</data>
    </edge>
    <edge source="84" target="185">
      <data key="d1">False</data>
    </edge>
    <edge source="84" target="95">
      <data key="d1">True</data>
    </edge>
    <edge source="84" target="2">
      <data key="d1">True</data>
    </edge>
    <edge source="84" target="142">
      <data key="d1">False</data>
    </edge>
    <edge source="84" target="138">
      <data key="d1">True</data>
    </edge>
    <edge source="84" target="94">
      <data key="d1">False</data>
    </edge>
    <edge source="84" target="93">
      <data key="d1">True</data>
    </edge>
    <edge source="84" target="0">
      <data key="d1">True</data>
    </edge>
    <edge source="84" target="169">
      <data key="d1">True</data>
    </edge>
    <edge source="84" target="92">
      <data key="d1">False</data>
    </edge>
    <edge source="84" target="90">
      <data key="d1">True</data>
    </edge>
    <edge source="84" target="140">
      <data key="d1">False</data>
    </edge>
    <edge source="84" target="13">
      <data key="d1">True</data>
    </edge>
    <edge source="84" target="84">
      <data key="d1">False</data>
    </edge>
    <edge source="84" target="85">
      <data key="d1">True</data>
    </edge>
    <edge source="85" target="83">
      <data key="d1">True</data>
    </edge>
    <edge source="85" target="86">
      <data key="d1">False</data>
    </edge>
    <edge source="86" target="42">
      <data key="d1">True</data>
    </edge>
    <edge source="86" target="23">
      <data key="d1">True</data>
    </edge>
    <edge source="86" target="60">
      <data key="d1">True</data>
    </edge>
    <edge source="86" target="0">
      <data key="d1">True</data>
    </edge>
    <edge source="86" target="86">
      <data key="d1">True</data>
    </edge>
    <edge source="86" target="87">
      <data key="d1">True</data>
    </edge>
    <edge source="86" target="88">
      <data key="d1">True</data>
    </edge>
    <edge source="87" target="42">
      <data key="d1">True</data>
    </edge>
    <edge source="87" target="88">
      <data key="d1">True</data>
    </edge>
    <edge source="88" target="89">
      <data key="d1">False</data>
    </edge>
    <edge source="88" target="84">
      <data key="d1">True</data>
    </edge>
    <edge source="89" target="0">
      <data key="d1">False</data>
    </edge>
    <edge source="90" target="91">
      <data key="d1">False</data>
    </edge>
    <edge source="91" target="103">
      <data key="d1">False</data>
    </edge>
    <edge source="92" target="174">
      <data key="d1">False</data>
    </edge>
    <edge source="92" target="50">
      <data key="d1">False</data>
    </edge>
    <edge source="92" target="156">
      <data key="d1">True</data>
    </edge>
    <edge source="92" target="155">
      <data key="d1">True</data>
    </edge>
    <edge source="93" target="83">
      <data key="d1">True</data>
    </edge>
    <edge source="94" target="0">
      <data key="d1">True</data>
    </edge>
    <edge source="94" target="119">
      <data key="d1">False</data>
    </edge>
    <edge source="95" target="74">
      <data key="d1">True</data>
    </edge>
    <edge source="95" target="53">
      <data key="d1">True</data>
    </edge>
    <edge source="95" target="176">
      <data key="d1">True</data>
    </edge>
    <edge source="95" target="101">
      <data key="d1">True</data>
    </edge>
    <edge source="95" target="0">
      <data key="d1">True</data>
    </edge>
    <edge source="95" target="97">
      <data key="d1">True</data>
    </edge>
    <edge source="95" target="96">
      <data key="d1">True</data>
    </edge>
    <edge source="95" target="177">
      <data key="d1">True</data>
    </edge>
    <edge source="95" target="84">
      <data key="d1">True</data>
    </edge>
    <edge source="95" target="109">
      <data key="d1">True</data>
    </edge>
    <edge source="96" target="71">
      <data key="d1">False</data>
    </edge>
    <edge source="96" target="163">
      <data key="d1">False</data>
    </edge>
    <edge source="97" target="127">
      <data key="d1">True</data>
    </edge>
    <edge source="97" target="100">
      <data key="d1">False</data>
    </edge>
    <edge source="97" target="99">
      <data key="d1">False</data>
    </edge>
    <edge source="97" target="0">
      <data key="d1">True</data>
    </edge>
    <edge source="97" target="98">
      <data key="d1">True</data>
    </edge>
    <edge source="97" target="102">
      <data key="d1">False</data>
    </edge>
    <edge source="98" target="6">
      <data key="d1">False</data>
    </edge>
    <edge source="98" target="150">
      <data key="d1">True</data>
    </edge>
    <edge source="98" target="163">
      <data key="d1">False</data>
    </edge>
    <edge source="99" target="84">
      <data key="d1">False</data>
    </edge>
    <edge source="100" target="84">
      <data key="d1">False</data>
    </edge>
    <edge source="101" target="102">
      <data key="d1">True</data>
    </edge>
    <edge source="102" target="103">
      <data key="d1">True</data>
    </edge>
    <edge source="102" target="0">
      <data key="d1">False</data>
    </edge>
    <edge source="103" target="60">
      <data key="d1">False</data>
    </edge>
    <edge source="103" target="104">
      <data key="d1">False</data>
    </edge>
    <edge source="104" target="36">
      <data key="d1">True</data>
    </edge>
    <edge source="104" target="3">
      <data key="d1">False</data>
    </edge>
    <edge source="104" target="175">
      <data key="d1">False</data>
    </edge>
    <edge source="104" target="104">
      <data key="d1">True</data>
    </edge>
    <edge source="104" target="182">
      <data key="d1">False</data>
    </edge>
    <edge source="104" target="105">
      <data key="d1">False</data>
    </edge>
    <edge source="104" target="109">
      <data key="d1">False</data>
    </edge>
    <edge source="105" target="106">
      <data key="d1">False</data>
    </edge>
    <edge source="106" target="107">
      <data key="d1">True</data>
    </edge>
    <edge source="107" target="108">
      <data key="d1">False</data>
    </edge>
    <edge source="108" target="177">
      <data key="d1">True</data>
    </edge>
    <edge source="108" target="109">
      <data key="d1">True</data>
    </edge>
    <edge source="109" target="26">
      <data key="d1">False</data>
    </edge>
    <edge source="109" target="20">
      <data key="d1">True</data>
    </edge>
    <edge source="109" target="60">
      <data key="d1">False</data>
    </edge>
    <edge source="109" target="118">
      <data key="d1">True</data>
    </edge>
    <edge source="109" target="150">
      <data key="d1">True</data>
    </edge>
    <edge source="109" target="114">
      <data key="d1">False</data>
    </edge>
    <edge source="109" target="112">
      <data key="d1">True</data>
    </edge>
    <edge source="109" target="111">
      <data key="d1">True</data>
    </edge>
    <edge source="109" target="110">
      <data key="d1">False</data>
    </edge>
    <edge source="110" target="50">
      <data key="d1">False</data>
    </edge>
    <edge source="111" target="177">
      <data key="d1">False</data>
    </edge>
    <edge source="111" target="109">
      <data key="d1">False</data>
    </edge>
    <edge source="112" target="42">
      <data key="d1">True</data>
    </edge>
    <edge source="112" target="113">
      <data key="d1">True</data>
    </edge>
    <edge source="113" target="27">
      <data key="d1">False</data>
    </edge>
    <edge source="114" target="115">
      <data key="d1">True</data>
    </edge>
    <edge source="115" target="144">
      <data key="d1">False</data>
    </edge>
    <edge source="115" target="116">
      <data key="d1">True</data>
    </edge>
    <edge source="116" target="60">
      <data key="d1">False</data>
    </edge>
    <edge source="116" target="117">
      <data key="d1">True</data>
    </edge>
    <edge source="116" target="150">
      <data key="d1">True</data>
    </edge>
    <edge source="117" target="9">
      <data key="d1">False</data>
    </edge>
    <edge source="118" target="171">
      <data key="d1">False</data>
    </edge>
    <edge source="118" target="0">
      <data key="d1">False</data>
    </edge>
    <edge source="118" target="119">
      <data key="d1">False</data>
    </edge>
    <edge source="119" target="3">
      <data key="d1">True</data>
    </edge>
    <edge source="119" target="131">
      <data key="d1">False</data>
    </edge>
    <edge source="119" target="149">
      <data key="d1">True</data>
    </edge>
    <edge source="119" target="6">
      <data key="d1">False</data>
    </edge>
    <edge source="119" target="118">
      <data key="d1">True</data>
    </edge>
    <edge source="119" target="0">
      <data key="d1">True</data>
    </edge>
    <edge source="119" target="50">
      <data key="d1">True</data>
    </edge>
    <edge source="119" target="130">
      <data key="d1">True</data>
    </edge>
    <edge source="119" target="128">
      <data key="d1">False</data>
    </edge>
    <edge source="119" target="120">
      <data key="d1">False</data>
    </edge>
    <edge source="119" target="47">
      <data key="d1">False</data>
    </edge>
    <edge source="120" target="121">
      <data key="d1">False</data>
    </edge>
    <edge source="121" target="3">
      <data key="d1">False</data>
    </edge>
    <edge source="121" target="127">
      <data key="d1">False</data>
    </edge>
    <edge source="121" target="122">
      <data key="d1">False</data>
    </edge>
    <edge source="122" target="123">
      <data key="d1">False</data>
    </edge>
    <edge source="122" target="124">
      <data key="d1">False</data>
    </edge>
    <edge source="122" target="120">
      <data key="d1">False</data>
    </edge>
    <edge source="123" target="126">
      <data key="d1">True</data>
    </edge>
    <edge source="123" target="143">
      <data key="d1">True</data>
    </edge>
    <edge source="123" target="122">
      <data key="d1">True</data>
    </edge>
    <edge source="123" target="124">
      <data key="d1">False</data>
    </edge>
    <edge source="124" target="125">
      <data key="d1">False</data>
    </edge>
    <edge source="124" target="77">
      <data key="d1">False</data>
    </edge>
    <edge source="125" target="102">
      <data key="d1">True</data>
    </edge>
    <edge source="126" target="123">
      <data key="d1">False</data>
    </edge>
    <edge source="127" target="23">
      <data key="d1">True</data>
    </edge>
    <edge source="128" target="188">
      <data key="d1">False</data>
    </edge>
    <edge source="128" target="129">
      <data key="d1">True</data>
    </edge>
    <edge source="128" target="47">
      <data key="d1">False</data>
    </edge>
    <edge source="129" target="0">
      <data key="d1">False</data>
    </edge>
    <edge source="130" target="84">
      <data key="d1">True</data>
    </edge>
    <edge source="131" target="38">
      <data key="d1">False</data>
    </edge>
    <edge source="131" target="170">
      <data key="d1">False</data>
    </edge>
    <edge source="131" target="118">
      <data key="d1">False</data>
    </edge>
    <edge source="131" target="169">
      <data key="d1">False</data>
    </edge>
    <edge source="131" target="167">
      <data key="d1">False</data>
    </edge>
    <edge source="131" target="132">
      <data key="d1">False</data>
    </edge>
    <edge source="131" target="119">
      <data key="d1">False</data>
    </edge>
    <edge source="132" target="131">
      <data key="d1">False</data>
    </edge>
    <edge source="132" target="166">
      <data key="d1">True</data>
    </edge>
    <edge source="132" target="133">
      <data key="d1">False</data>
    </edge>
    <edge source="133" target="11">
      <data key="d1">True</data>
    </edge>
    <edge source="133" target="42">
      <data key="d1">False</data>
    </edge>
    <edge source="133" target="165">
      <data key="d1">True</data>
    </edge>
    <edge source="133" target="131">
      <data key="d1">True</data>
    </edge>
    <edge source="133" target="37">
      <data key="d1">True</data>
    </edge>
    <edge source="133" target="164">
      <data key="d1">True</data>
    </edge>
    <edge source="133" target="134">
      <data key="d1">True</data>
    </edge>
    <edge source="133" target="84">
      <data key="d1">True</data>
    </edge>
    <edge source="134" target="162">
      <data key="d1">False</data>
    </edge>
    <edge source="134" target="53">
      <data key="d1">False</data>
    </edge>
    <edge source="134" target="160">
      <data key="d1">False</data>
    </edge>
    <edge source="134" target="151">
      <data key="d1">False</data>
    </edge>
    <edge source="134" target="149">
      <data key="d1">False</data>
    </edge>
    <edge source="134" target="143">
      <data key="d1">True</data>
    </edge>
    <edge source="134" target="140">
      <data key="d1">False</data>
    </edge>
    <edge source="134" target="136">
      <data key="d1">False</data>
    </edge>
    <edge source="134" target="135">
      <data key="d1">False</data>
    </edge>
    <edge source="134" target="84">
      <data key="d1">False</data>
    </edge>
    <edge source="135" target="160">
      <data key="d1">False</data>
    </edge>
    <edge source="136" target="139">
      <data key="d1">False</data>
    </edge>
    <edge source="136" target="137">
      <data key="d1">True</data>
    </edge>
    <edge source="137" target="138">
      <data key="d1">True</data>
    </edge>
    <edge source="138" target="0">
      <data key="d1">False</data>
    </edge>
    <edge source="138" target="144">
      <data key="d1">False</data>
    </edge>
    <edge source="139" target="37">
      <data key="d1">True</data>
    </edge>
    <edge source="139" target="65">
      <data key="d1">True</data>
    </edge>
    <edge source="140" target="40">
      <data key="d1">False</data>
    </edge>
    <edge source="140" target="142">
      <data key="d1">False</data>
    </edge>
    <edge source="140" target="182">
      <data key="d1">True</data>
    </edge>
    <edge source="140" target="140">
      <data key="d1">False</data>
    </edge>
    <edge source="140" target="141">
      <data key="d1">True</data>
    </edge>
    <edge source="141" target="151">
      <data key="d1">True</data>
    </edge>
    <edge source="141" target="6">
      <data key="d1">True</data>
    </edge>
    <edge source="141" target="37">
      <data key="d1">True</data>
    </edge>
    <edge source="141" target="65">
      <data key="d1">True</data>
    </edge>
    <edge source="142" target="104">
      <data key="d1">True</data>
    </edge>
    <edge source="142" target="181">
      <data key="d1">True</data>
    </edge>
    <edge source="143" target="37">
      <data key="d1">False</data>
    </edge>
    <edge source="143" target="144">
      <data key="d1">False</data>
    </edge>
    <edge source="143" target="65">
      <data key="d1">False</data>
    </edge>
    <edge source="144" target="145">
      <data key="d1">False</data>
    </edge>
    <edge source="144" target="37">
      <data key="d1">True</data>
    </edge>
    <edge source="144" target="65">
      <data key="d1">True</data>
    </edge>
    <edge source="145" target="8">
      <data key="d1">False</data>
    </edge>
    <edge source="145" target="146">
      <data key="d1">True</data>
    </edge>
    <edge source="146" target="147">
      <data key="d1">False</data>
    </edge>
    <edge source="146" target="0">
      <data key="d1">False</data>
    </edge>
    <edge source="147" target="148">
      <data key="d1">True</data>
    </edge>
    <edge source="148" target="178">
      <data key="d1">True</data>
    </edge>
    <edge source="149" target="150">
      <data key="d1">False</data>
    </edge>
    <edge source="150" target="60">
      <data key="d1">False</data>
    </edge>
    <edge source="150" target="0">
      <data key="d1">False</data>
    </edge>
    <edge source="150" target="84">
      <data key="d1">False</data>
    </edge>
    <edge source="151" target="152">
      <data key="d1">False</data>
    </edge>
    <edge source="152" target="8">
      <data key="d1">False</data>
    </edge>
    <edge source="152" target="154">
      <data key="d1">False</data>
    </edge>
    <edge source="152" target="9">
      <data key="d1">False</data>
    </edge>
    <edge source="152" target="151">
      <data key="d1">True</data>
    </edge>
    <edge source="152" target="153">
      <data key="d1">False</data>
    </edge>
    <edge source="153" target="152">
      <data key="d1">True</data>
    </edge>
    <edge source="154" target="157">
      <data key="d1">False</data>
    </edge>
    <edge source="154" target="156">
      <data key="d1">False</data>
    </edge>
    <edge source="154" target="155">
      <data key="d1">False</data>
    </edge>
    <edge source="155" target="20">
      <data key="d1">False</data>
    </edge>
    <edge source="156" target="53">
      <data key="d1">True</data>
    </edge>
    <edge source="156" target="171">
      <data key="d1">True</data>
    </edge>
    <edge source="156" target="0">
      <data key="d1">True</data>
    </edge>
    <edge source="157" target="17">
      <data key="d1">True</data>
    </edge>
    <edge source="157" target="158">
      <data key="d1">True</data>
    </edge>
    <edge source="158" target="159">
      <data key="d1">True</data>
    </edge>
    <edge source="159" target="3">
      <data key="d1">True</data>
    </edge>
    <edge source="160" target="53">
      <data key="d1">False</data>
    </edge>
    <edge source="160" target="23">
      <data key="d1">True</data>
    </edge>
    <edge source="160" target="188">
      <data key="d1">True</data>
    </edge>
    <edge source="160" target="161">
      <data key="d1">False</data>
    </edge>
    <edge source="160" target="118">
      <data key="d1">True</data>
    </edge>
    <edge source="161" target="53">
      <data key="d1">False</data>
    </edge>
    <edge source="162" target="58">
      <data key="d1">True</data>
    </edge>
    <edge source="162" target="0">
      <data key="d1">True</data>
    </edge>
    <edge source="162" target="163">
      <data key="d1">True</data>
    </edge>
    <edge source="163" target="17">
      <data key="d1">True</data>
    </edge>
    <edge source="163" target="58">
      <data key="d1">False</data>
    </edge>
    <edge source="164" target="62">
      <data key="d1">True</data>
    </edge>
    <edge source="164" target="60">
      <data key="d1">False</data>
    </edge>
    <edge source="165" target="95">
      <data key="d1">False</data>
    </edge>
    <edge source="166" target="132">
      <data key="d1">True</data>
    </edge>
    <edge source="167" target="23">
      <data key="d1">False</data>
    </edge>
    <edge source="167" target="168">
      <data key="d1">True</data>
    </edge>
    <edge source="167" target="190">
      <data key="d1">True</data>
    </edge>
    <edge source="168" target="3">
      <data key="d1">True</data>
    </edge>
    <edge source="168" target="38">
      <data key="d1">True</data>
    </edge>
    <edge source="169" target="3">
      <data key="d1">True</data>
    </edge>
    <edge source="169" target="60">
      <data key="d1">True</data>
    </edge>
    <edge source="170" target="170">
      <data key="d1">False</data>
    </edge>
    <edge source="170" target="2">
      <data key="d1">False</data>
    </edge>
    <edge source="170" target="58">
      <data key="d1">False</data>
    </edge>
    <edge source="170" target="189">
      <data key="d1">False</data>
    </edge>
    <edge source="171" target="174">
      <data key="d1">True</data>
    </edge>
    <edge source="171" target="173">
      <data key="d1">False</data>
    </edge>
    <edge source="171" target="172">
      <data key="d1">True</data>
    </edge>
    <edge source="172" target="17">
      <data key="d1">True</data>
    </edge>
    <edge source="172" target="178">
      <data key="d1">False</data>
    </edge>
    <edge source="173" target="27">
      <data key="d1">True</data>
    </edge>
    <edge source="174" target="103">
      <data key="d1">False</data>
    </edge>
    <edge source="175" target="0">
      <data key="d1">True</data>
    </edge>
    <edge source="176" target="23">
      <data key="d1">True</data>
    </edge>
    <edge source="176" target="38">
      <data key="d1">True</data>
    </edge>
    <edge source="176" target="20">
      <data key="d1">True</data>
    </edge>
    <edge source="176" target="60">
      <data key="d1">True</data>
    </edge>
    <edge source="176" target="184">
      <data key="d1">True</data>
    </edge>
    <edge source="176" target="177">
      <data key="d1">True</data>
    </edge>
    <edge source="176" target="27">
      <data key="d1">True</data>
    </edge>
    <edge source="176" target="84">
      <data key="d1">True</data>
    </edge>
    <edge source="177" target="178">
      <data key="d1">False</data>
    </edge>
    <edge source="177" target="47">
      <data key="d1">True</data>
    </edge>
    <edge source="178" target="73">
      <data key="d1">True</data>
    </edge>
    <edge source="178" target="183">
      <data key="d1">True</data>
    </edge>
    <edge source="178" target="189">
      <data key="d1">True</data>
    </edge>
    <edge source="178" target="77">
      <data key="d1">False</data>
    </edge>
    <edge source="178" target="179">
      <data key="d1">False</data>
    </edge>
    <edge source="179" target="180">
      <data key="d1">True</data>
    </edge>
    <edge source="180" target="181">
      <data key="d1">False</data>
    </edge>
    <edge source="181" target="6">
      <data key="d1">False</data>
    </edge>
    <edge source="181" target="182">
      <data key="d1">True</data>
    </edge>
    <edge source="182" target="23">
      <data key="d1">False</data>
    </edge>
    <edge source="183" target="0">
      <data key="d1">False</data>
    </edge>
    <edge source="184" target="8">
      <data key="d1">False</data>
    </edge>
    <edge source="184" target="77">
      <data key="d1">False</data>
    </edge>
    <edge source="184" target="47">
      <data key="d1">True</data>
    </edge>
    <edge source="185" target="23">
      <data key="d1">True</data>
    </edge>
    <edge source="186" target="187">
      <data key="d1">False</data>
    </edge>
    <edge source="187" target="188">
      <data key="d1">False</data>
    </edge>
    <edge source="188" target="42">
      <data key="d1">True</data>
    </edge>
    <edge source="189" target="190">
      <data key="d1">False</data>
    </edge>
    <edge source="190" target="47">
      <data key="d1">True</data>
    </edge>
    <edge source="191" target="23">
      <data key="d1">True</data>
    </edge>
    <edge source="192" target="193">
      <data key="d1">True</data>
    </edge>
    <edge source="192" target="37">
      <data key="d1">True</data>
    </edge>
    <edge source="193" target="17">
      <data key="d1">True</data>
    </edge>
    <edge source="193" target="0">
      <data key="d1">True</data>
    </edge>
    <edge source="194" target="0">
      <data key="d1">True</data>
    </edge>
  </graph>
</graphml>
